# Supplementary material for: Finding Hybrid Incompatibilities Using Genome Sequences from Hybrid Populations
Source: Mol Biol Evol. 2021 Jun 7;38(10):4616–27. doi: 10.1093/molbev/msab168 (PMC8476132; doi:10.1093/molbev/msab168)
Supplement: msab168_Supplementary_Data [file msab168_supplementary_data.zip]

Archive with 5 entries (5 files):
- biblio.bib
- CSE.bst
- Detecting_DMI.tex
- main_text_final.tex
- SI_revised.pdf
