# Supplementary material for: Finding Hybrid Incompatibilities Using Genome Sequences from Hybrid Populations
Source: Mol Biol Evol. 2021 Jun 7;38(10):4616–27. doi: 10.1093/molbev/msab168 (PMC8476132; doi:10.1093/molbev/msab168)
Supplement: msab168_Supplementary_Data [file msab168_supplementary_data.zip › biblio.bib]

@article{hartfield2010role,
  title={The role of advantageous mutations in enhancing the evolution of a recombination modifier},
  author={Hartfield, M. and Otto, S.P. and Keightley, P.D.},
  journal={Genetics},
  volume={184},
  number={4},
  pages={1153--1164},
  year={2010},
  publisher={Genetics Soc America}
}

@article{keightley2006interference,
  title={Interference among deleterious mutations favours sex and recombination in finite populations},
  author={Keightley, P.D. and Otto, S.P.},
  journal={Nature},
  volume={443},
  number={7107},
  pages={89--92},
  year={2006},
  publisher={Nature Publishing Group}
}


@article{otto1998evolution,
  title={The evolution of recombination in changing environments},
  author={Otto, S.P. and Michalakis, Y.},
  journal={Trends in Ecology \& Evolution},
  volume={13},
  number={4},
  pages={145--151},
  year={1998},
  publisher={Elsevier}
}

@article{otto2009evolutionary,
  title={The evolutionary enigma of sex},
  author={Otto, S.P.},
  journal={The american naturalist},
  volume={174},
  number={S1},
  pages={S1--S14},
  year={2009},
  publisher={JSTOR}
}

@article{roze2010deleterious,
  title={Deleterious mutations and selection for sex in finite diploid populations},
  author={Roze, D. and Michod, R.E.},
  journal={Genetics},
  volume={184},
  number={4},
  pages={1095--1112},
  year={2010},
  publisher={Genetics Soc America}
}

@article{otto2003advantages,
  title={The advantages of segregation and the evolution of sex},
  author={Otto, S.P.},
  journal={Genetics},
  volume={164},
  number={3},
  pages={1099},
  year={2003},
  publisher={Genetics Soc America}
}

@article{roze2011differential,
  title={Differential selection between the sexes and selection for sex},
  author={Roze, D. and Otto, S.P.},
  journal={Evolution},
  volume={66},
  number={2},
  pages={558--574},
  year={2011},
  publisher={Wiley Online Library}
}

@article{martin2008distribution,
  title={The distribution of beneficial and fixed mutation fitness effects close to an optimum},
  author={Martin, G. and Lenormand, T.},
  journal={Genetics},
  volume={179},
  number={2},
  pages={907},
  year={2008},
  publisher={Genetics Soc America}
}

@article{martin2006general,
  title={A general multivariate extension of Fisher's geometrical model and the distribution of mutation fitness effects across species},
  author={Martin, G. and Lenormand, T.},
  journal={Evolution},
  volume={60},
  number={5},
  pages={893--907},
  year={2006},
  publisher={Wiley Online Library}
}

@article{orr2005genetic,
  title={The genetic theory of adaptation: a brief history},
  author={Orr, H.A.},
  journal={Nature Reviews Genetics},
  volume={6},
  number={2},
  pages={119--127},
  year={2005},
  publisher={Nature Publishing Group}
}

@article{manna2011fitness,
  title={Fitness Landscapes: An Alternative Theory for the Dominance of Mutation},
  author={Manna, F. and Martin, G. and Lenormand, T.},
  journal={Genetics},
  volume={189},
  pages={923--937},
  year={2011},
  publisher={Genetics Soc America}
}

@article{poon2000compensating,
  title={Compensating for our load of mutations: freezing the meltdown of small populations},
  author={Poon, A. and Otto, S.P.},
  journal={Evolution},
  volume={54},
  number={5},
  pages={1467--1479},
  year={2000},
  publisher={Wiley Online Library}
}

@article{orr2000adaptation,
  title={Adaptation and the cost of complexity},
  author={Orr, H.A.},
  journal={Evolution},
  volume={54},
  number={1},
  pages={13--20},
  year={2000},
  publisher={Wiley Online Library}
}

@article{hartl1998towards,
  title={Towards a theory of evolutionary adaptation},
  author={Hartl, D.L. and Taubes, C.H.},
  journal={Genetica},
  volume={102},
  pages={525--533},
  year={1998},
  publisher={Springer}
}

@article{becks2012evolution,
  title={The evolution of sex is favoured during adaptation to new environments},
  author={Becks, L and Agrawal, A},
  journal={PloS Biol},
  year={2012},
  volume={10},
  number={5},
  pages={e1001317},
  publisher={Public Library of Science}
}

@article{de2007evolution,
  title={The evolution of sex: empirical insights into the roles of epistasis and drift},
  author={de Visser, J.A.G.M. and Elena, S.F.},
  journal={Nature Reviews Genetics},
  volume={8},
  number={2},
  pages={139--149},
  year={2007},
  publisher={Nature Publishing Group}
}

@article{de2011causes,
  title={The causes of epistasis},
  author={de Visser, J.A.G.M. and Cooper, T.F. and Elena, S.F.},
  journal={Proceedings of the Royal Society B: Biological Sciences},
  year={2011},
  volume={278},
  pages={3617--3624},
  publisher={The Royal Society}
}

@unpublished{Zhang2012fisher,
  title={Fisher's geometrical model of fitness landscape and variance in fitness within a changing environment},
  author={Zhang, X},
  year={2012},
  note={Accepted Article}
}

@article{martin2007distributions,
  title={Distributions of epistasis in microbes fit predictions from a fitness landscape model},
  author={Martin, G. and Elena, S.F. and Lenormand, T.},
  journal={Nature genetics},
  volume={39},
  number={4},
  pages={555--560},
  year={2007},
  publisher={Nature Publishing Group}
}

@article{johnson2005theoretical,
  title={Theoretical models of selection and mutation on quantitative traits},
  author={Johnson, T. and Barton, N.},
  journal={Philosophical Transactions of the Royal Society B: Biological Sciences},
  volume={360},
  number={1459},
  pages={1411--1425},
  year={2005},
  publisher={The Royal Society}
}

@PhDThesis{gros,
title = {Potentiel adaptatif d'\emph{Escherichia coli} : approche théorique et expérimentale},
author = {Gros, Pierre-Alexis},
school = {Université Paris Diderot},
year = {2010}}

@article{zhang2002pleiotropic,
  title={Pleiotropic model of maintenance of quantitative genetic variation at mutation-selection balance},
  author={Zhang, X.S. and Wang, J. and Hill, W.G.},
  journal={Genetics},
  volume={161},
  number={1},
  pages={419},
  year={2002},
  publisher={Genetics Soc America}
}

@article{zhang2005evolution,
  title={Evolution of the environmental component of the phenotypic variance: stabilizing selection in changing environments and the cost of homogeneity},
  author={Zhang, X.S. and Hill, W.G.},
  journal={Evolution},
  volume={59},
  number={6},
  pages={1237--1244},
  year={2005},
  publisher={Wiley Online Library}
}

@unpublished{Martin2012fisher,
  title={Mutation load at high mutation rates and the evolution of robustness},
  author={Martin, G and Gandon, S},
  year={2012},
  note={\emph{en prép.}}
}

@article{gros2009evolution,
  title={The evolution of epistasis and its links with genetic robustness, complexity and drift in a phenotypic model of adaptation},
  author={Gros, P.A. and Le Nagard, H. and Tenaillon, O.},
  journal={Genetics},
  volume={182},
  number={1},
  pages={277--293},
  year={2009},
  publisher={Genetics Soc America}
}

@book{smith1978evolution,
  title={The evolution of sex},
  author={Maynard-Smith, J.},
  year={1978},
  publisher={Cambridge Univ Press}
}

@article{kondrashov1988deleterious,
  title={Deleterious mutations and the evolution of sexual reproduction},
  author={Kondrashov, A.S.},
  journal={Nature},
  volume={336},
  number={6198},
  pages={435--440},
  year={1988},
  publisher={Nature Publishing Group}
}

@article{peck1997imperfect,
  title={Imperfect genes, Fisherian mutation and the evolution of sex},
  author={Peck, J.R. and Barreau, G. and Heath, S.C.},
  journal={Genetics},
  volume={145},
  number={4},
  pages={1171},
  year={1997},
  publisher={Genetics Society of America}
}

@article{debuchy2010mating,
  title={Mating systems and sexual morphogenesis in Ascomycetes},
  author={Debuchy, R. and Berteaux-Lecellier, V. and Silar, P.},
  journal={Cellular and Molecular Biology of Filamentous Fungi},
  pages={501--535},
  year={2010},
  publisher={Washington, DC: ASM Press}
}

@article{lee2010evolution,
  title={The evolution of sex: a perspective from the fungal kingdom},
  author={Lee, S.C. and Ni, M. and Li, W. and Shertz, C. and Heitman, J.},
  journal={Microbiology and Molecular Biology Reviews},
  volume={74},
  number={2},
  pages={298--340},
  year={2010},
  publisher={Am Soc Microbiol}
}

@article{welch2000evidence,
  title={Evidence for the evolution of bdelloid rotifers without sexual reproduction or genetic exchange},
  author={Welch, D.B.M. and Meselson, M.},
  journal={Science},
  volume={288},
  number={5469},
  pages={1211--1215},
  year={2000},
  publisher={American Association for the Advancement of Science}
}

@article{lopez2010sex,
  title={Sex in \emph{Penicillium}: Combined phylogenetic and experimental approaches},
  author={L{\'o}pez-Villavicencio, M. and Aguileta, G. and Giraud, T. and de Vienne, DM and Lacoste, S. and Couloux, A. and Dupont, J.},
  journal={Fungal Genetics and Biology},
  volume={47},
  number={8},
  pages={693--706},
  year={2010},
  publisher={Elsevier}
}

@book{
fisher1930genetical,
   Author = {Fisher, R. A.},
   Title = {The genetical theory of natural selection},
   Publisher = {Oxford University Press},
   Address = {Oxford},
   Year = {1930} }

@book{lynch,
  title={Genetics and Analysis of Quantitative traits},
  author={Lynch, Michael and Walsh, Bruce},
  year={1998},
  publisher={Sinauer Associates},
  chapter={5},
  pages={102}
}

@article{mather1943polygenic,
  title={Polygenic inheritance and natural selection},
  author={Mather, K.},
  journal={Biological Reviews},
  volume={18},
  number={1},
  pages={32--64},
  year={1943},
  publisher={Wiley Online Library}
}

@article{felsenstein1974evolutionary,
  title={The evolutionary advantage of recombination},
  author={Felsenstein, J.},
  journal={Genetics},
  volume={78},
  number={2},
  pages={737--756},
  year={1974},
  publisher={Genetics Soc America}
}

@article{lewontin1964interaction,
  title={The interaction of selection and linkage. II. Optimum models},
  author={Lewontin, RC},
  journal={Genetics},
  volume={50},
  number={4},
  pages={757},
  year={1964},
  publisher={Genetics Society of America}
}

@article{otto2001selection,
  title={Selection for recombination in small populations},
  author={Otto, S.P. and Barton, N.H.},
  journal={Evolution},
  volume={55},
  number={10},
  pages={1921--1931},
  year={2001},
  publisher={Wiley Online Library}
}

@article{otto1997evolution,
  title={The evolution of recombination: removing the limits to natural selection},
  author={Otto, S.P. and Barton, N.H.},
  journal={Genetics},
  volume={147},
  number={2},
  pages={879--906},
  year={1997},
  publisher={Genetics Soc America}
}

@article{turelli1984heritable,
  title={Heritable genetic variation via mutation-selection balance: Lerch's zeta meets the abdominal bristle},
  author={Turelli, M.},
  journal={Theoretical Population Biology},
  volume={25},
  number={2},
  pages={138--193},
  year={1984},
  publisher={Elsevier}
}

@article{barton1995general,
  title={A general model for the evolution of recombination},
  author={Barton, NH},
  journal={Genetical research},
  volume={65},
  number={2},
  pages={123--144},
  year={1995},
  publisher={Cambridge Univ Press}
}
@article{roze2012disentangling,
  title={Disentangling the Benefits of Sex},
  author={Roze, D},
  journal={PLoS Biol},
  volume={10},
  number={5},
  year={2012},
  publisher={Public Library of Science},
  pages={e1001321}
}

@article{weismann1889significance,
  title={The significance of sexual reproduction in the theory of natural selection},
  author={Weismann, A.},
  journal={Essays upon heredity and kindred biological problems},
  volume={1},
  pages={255--332},
  year={1889}
}

@article{colegrave2002sex,
  title={Sex releases the speed limit on evolution},
  author={Colegrave, N.},
  year={2002},
  journal={Nature},
  volume={420},
  number={6916},
  pages={664--666},
  publisher={Nature Publishing}
}

@article{goddard2005sex,
  title={Sex increases the efficacy of natural selection in experimental yeast populations},
  author={Goddard, M.R. and Godfray, H.C.J. and Burt, A.},
  journal={Nature},
  volume={434},
  number={7033},
  pages={636--640},
  year={2005},
  publisher={Nature Publishing Group}
}

@article{cooper2007recombination,
  title={Recombination speeds adaptation by reducing competition between beneficial mutations in populations of Escherichia coli},
  author={Cooper, T.F.},
  journal={PLoS biology},
  volume={5},
  number={9},
  pages={e225},
  year={2007},
  publisher={Public Library of Science}
}

@article{morran2009mutation,
  title={Mutation load and rapid adaptation favour outcrossing over self-fertilization},
  author={Morran, L.T. and Parmenter, M.D. and Phillips, P.C.},
  journal={Nature},
  volume={462},
  number={7271},
  pages={350--352},
  year={2009},
  publisher={Nature Publishing Group}
}

@article{kirkpatrick1989genetic,
  title={Genetic segregation and the maintenance of sexual reproduction},
  author={Kirkpatrick, M. and Jenkins, C.D.},
  year={1989},
  publisher={Nature Publishing Group}
}

@article{hill1966effect,
  title={The effect of linkage on limits to artificial selection},
  author={Hill, WG and Robertson, A.},
  journal={Genet. Res},
  volume={8},
  number={3},
  pages={269--294},
  year={1966},
  publisher={Cambridge Univ Press}
}

@article{agrawal2006evolution,
  title={Evolution of sex: Why do organisms shuffle their genotypes?},
  author={Agrawal, A.F.},
  journal={Current Biology},
  volume={16},
  number={17},
  pages={696--704},
  year={2006},
  publisher={London, UK: Current Biology Ltd., c1991-}
}

@book{williams1975sex,
  title={Sex and evolution},
  author={Williams, G.C.},
  volume={8},
  year={1975},
  publisher={Princeton Univ Pr}
}

@article{kimura1966mutational,
  title={The mutational load with epistatic gene interactions in fitness},
  author={Kimura, M. and Maruyama, T.},
  journal={Genetics},
  volume={54},
  number={6},
  pages={1337--1351},
  year={1966},
  publisher={Genetics Society of America}
}

@article{bulmer1971effect,
  title={The effect of selection on genetic variability},
  author={Bulmer, MG},
  journal={American Naturalist},
  pages={201--211},
  year={1971},
  volume={105},
  number={943},
  publisher={JSTOR}
}

@article{orr1998population,
  title={The population genetics of adaptation: the distribution of factors fixed during adaptive evolution},
  author={Orr, H.A.},
  journal={Evolution},
  volume={52},
  number={4},
  pages={935--949},
  year={1998},
  publisher={JSTOR}
}

@article{sella2005application,
  title={The application of statistical physics to evolutionary biology},
  author={Sella, G. and Hirsh, A.E.},
  journal={Proceedings of the National Academy of Sciences of the United States of America},
  volume={102},
  number={27},
  pages={9541--9546},
  year={2005},
  publisher={National Acad Sciences}
}

@article{zeyl2005number,
  title={The number of mutations selected during adaptation in a laboratory population of Saccharomyces cerevisiae},
  author={Zeyl, C.},
  journal={Genetics},
  volume={169},
  number={4},
  pages={1825--1831},
  year={2005},
  publisher={Genetics Soc America}
}

@article{bulmer1974linkage,
  title={Linkage disequilibrium and genetic variability},
  author={Bulmer, MG},
  journal={Genetical research},
  volume={23},
  number={03},
  pages={281--289},
  year={1974},
  publisher={Cambridge Univ Press}
}

@article{lande1975maintenance,
  title={The maintenance of genetic variability by mutation in a polygenic character with linked loci},
  author={Lande, R.},
  journal={Genetical Research},
  volume={26},
  number={03},
  pages={221--235},
  year={1975},
  publisher={Cambridge Univ Press}
}

@article{lande1980genetic,
  title={The genetic covariance between characters maintained by pleiotropic mutations},
  author={Lande, R.},
  journal={Genetics},
  volume={94},
  number={1},
  pages={203--215},
  year={1980},
  publisher={Genetics Society of America}
}

@article{turelli1985effects,
  title={Effects of pleiotropy on predictions concerning mutation-selection balance for polygenic traits},
  author={Turelli, M.},
  journal={Genetics},
  volume={111},
  number={1},
  pages={165--195},
  year={1985},
  publisher={Genetics Soc America}
}

@article{kimura1965stochastic,
  title={A stochastic model concerning the maintenance of genetic variability in quantitative characters.},
  author={Kimura, M.},
  journal={Proceedings of the National Academy of Sciences of the United States of America},
  volume={54},
  number={3},
  pages={731--736},
  year={1965},
  publisher={National Academy of Sciences}
}

@article{lande1976natural,
  title={Natural selection and random genetic drift in phenotypic evolution},
  author={Lande, R.},
  journal={Evolution},
  volume={30},
  number={2},
  pages={314--334},
  year={1976},
  publisher={JSTOR}
}

@book{burger2000mathematical,
  title={The mathematical theory of selection, recombination, and mutation},
  author={B{\"u}rger, R.},
  year={2000},
  publisher={Wiley},
  chapter={4},
  page={240}
}

@article{zhang2003multivariate,
  title={Multivariate stabilizing selection and pleiotropy in the maintenance of quantitative genetic variation},
  author={Zhang, X.S. and Hill, W.G.},
  journal={Evolution},
  volume={57},
  number={8},
  pages={1761--1775},
  year={2003},
  publisher={Wiley Online Library}
}

@incollection{crow1970genetic,
   Author = {Crow, J. F.},
   Title = {Genetic loads and the cost of natural selection},
   BookTitle = {Mathematical Topics in Population Genetics},
   Editor = {Kojima, K.},
   Publisher = {Springer-Verlag},
   Address = {Berlin},
   Pages = {128-177},
   Year = {1970} }

@article{lourencco2011complexity,
  title={Complexity, pleiotropy, and the fitness effect of mutations},
  author={Louren{\c{c}}o, J. and Galtier, N. and Gl{\'e}min, S.},
  journal={Evolution},
  volume={65},
  number={6},
  pages={1559--1571},
  year={2011},
  publisher={Wiley Online Library}
}


@article{keightley1994distribution,
  title={{The distribution of mutation effects on viability in \emph{Drosophila melanogaster}}},
  author={Keightley, P.D.},
  journal={Genetics},
  volume={138},
  number={4},
  pages={1315--1322},
  year={1994},
  publisher={Genetics Soc America}
}

@incollection{
garcia2004rates,
   Author = {Garc\'{i}a-Dorado, A. and L\'{o}pez-Fanjul, C. and Caballero, A.},
   Title = {Rates and effects of deleterious mutations and their evolutionary consequences},
   BookTitle = {Evolution of Molecules and Ecosystems},
   Editor = {Moya, A. and Font, E.},
   Publisher = {Oxford University Press},
   Address = {Oxford},
   Pages = {20-32},
   Year = {2004}  }

@article{lynch1999perspective,
  title={Perspective: spontaneous deleterious mutation},
  author={Lynch, M. and Blanchard, J. and Houle, D. and Kibota, T. and Schultz, S. and Vassilieva, L. and Willis, J.},
  journal={Evolution},
  pages={645--663},
  volume={53},
  number={3},
  year={1999},
  publisher={JSTOR}
}

@article{gandon2007evolution,
  title={The evolution of sex and recombination in response to abiotic or coevolutionary fluctuations in epistasis},
  author={Gandon, S. and Otto, S.P.},
  journal={Genetics},
  volume={175},
  number={4},
  pages={1835--1853},
  year={2007},
  publisher={Genetics Soc America}
}

@article{barton1985analysis,
  title={Analysis of hybrid zones},
  author={Barton, N. and Hewitt, GM},
  journal={Annual review of Ecology and Systematics},
  pages={113--148},
  year={1985},
  publisher={JSTOR}
}
@book{darwin1859origin,
  title={The origin of species},
  author={Darwin, C.},
  year={1859},
  publisher={London: Murray}
}

@article{bank2012limits,
  title={{The limits to parapatric speciation: Dobzhansky--Muller incompatibilities in a continent--island model}},
  author={Bank, C. and B{\"u}rger, R. and Hermisson, J.},
  journal={Genetics},
  volume={191},
  number={3},
  pages={845--863},
  year={2012},
  publisher={Genetics Soc America}
}

@article{dobzhansky1936studies,
  title={{Studies on hybrid sterility. II. Localization of sterility factors in \emph{Drosophila pseudoobscura} hybrids}},
  author={Dobzhansky, T.},
  journal={Genetics},
  volume={21},
  number={2},
  pages={113},
  year={1936},
  publisher={Genetics Society of America}
}

@inproceedings{muller1942isolating,
  title={Isolating mechanisms, evolution and temperature},
  author={Muller, H.},
  booktitle={Biol. Symp},
  volume={6},
  number={811},
  pages={71--125},
  year={1942}
}

@article{lowry2008strength,
  title={The strength and genetic basis of reproductive isolating barriers in flowering plants},
  author={Lowry, D.B. and Modliszewski, J.L. and Wright, K.M. and Wu, C.A. and Willis, J.H.},
  journal={Philosophical Transactions of the Royal Society B: Biological Sciences},
  volume={363},
  number={1506},
  pages={3009--3021},
  year={2008},
  publisher={The Royal Society}
}

@article{presgraves2010molecular,
  title={The molecular evolutionary basis of species formation},
  author={Presgraves, D.},
  journal={Nature Reviews Genetics},
  volume={11},
  number={3},
  pages={175--180},
  year={2010},
  publisher={Nature Publishing Group}
}

@article{wu2001genic,
  title={The genic view of the process of speciation},
  author={Wu, C.I.},
  journal={Journal of Evolutionary Biology},
  volume={14},
  number={6},
  pages={851--865},
  year={2001},
  publisher={Wiley Online Library}
}

@article{mayr1963animal,
  title={Animal species and evolution.},
  author={Mayr, E. and others},
  journal={Animal species and their evolution.},
  year={1963},
  publisher={Harvard University Press; London: Oxford University Press}
}

@article{freeland1999mitochondrial,
  title={The mitochondrial and nuclear genetic homogeneity of the phenotypically diverse Darwin's ground finches},
  author={Freeland, J.R. and Boag, P.T.},
  journal={Evolution},
  pages={1553--1563},
  year={1999},
  publisher={JSTOR}
}

@book{crow1970introduction,
  title={An introduction to population genetics theory.},
  author={Crow, J.F. and Kimura, M. and others},
  year={1970},
  publisher={New York, Evanston and London: Harper \& Row, Publishers}
}

@article{slatkin1987gene,
  title={Gene flow and the geographic structure of natural populations},
  author={Slatkin, M.},
  journal={Science},
  volume={236},
  pages={787--792},
  year={1987}
}

@article{feder2012genomics,
  title={The genomics of speciation-with-gene-flow},
  author={Feder, J. and Egan, S. and Nosil, P.},
  journal={Trends in Genetics},
  year={2012},
	volume={28},
	pages={342--350},
	number={7},
  publisher={Elsevier}
}


@article{nosil2011genes,
  title={The genes underlying the process of speciation},
  author={Nosil, P. and Schluter, D.},
  journal={Trends in Ecology \& Evolution},
  volume={26},
  number={4},
  pages={160--167},
  year={2011},
  publisher={Elsevier}
}

@article{nosil2012genomic,
  title={Genomic divergence during speciation: causes and consequences},
  author={Nosil, P. and Feder, J.L.},
  journal={Philosophical Transactions of the Royal Society B: Biological Sciences},
  volume={367},
  number={1587},
  pages={332--342},
  year={2012},
  publisher={The Royal Society}
}

@article{felsenstein1981skepticism,
  title={Skepticism towards Santa Rosalia, or why are there so few kinds of animals?},
  author={Felsenstein, J.},
  journal={Evolution},
  pages={124--138},
  year={1981},
  publisher={JSTOR}
}

@article{yeaman2011genetic,
  title={The genetic architecture of adaptation under migration--selection balance},
  author={Yeaman, S. and Whitlock, M.C.},
  journal={Evolution},
  volume={65},
  number={7},
  pages={1897--1911},
  year={2011},
  publisher={Wiley Online Library}
}

@article{michel2010widespread,
  title={Widespread genomic divergence during sympatric speciation},
  author={Michel, A.P. and Sim, S. and Powell, T.H.Q. and Taylor, M.S. and Nosil, P. and Feder, J.L.},
  journal={Proceedings of the National Academy of Sciences},
  volume={107},
  number={21},
  pages={9724--9729},
  year={2010},
  publisher={National Acad Sciences}
}

@article{feder1998apple,
  title={The apple maggot fly, Rhagoletis pomonella},
  author={Feder, J.L.},
  journal={Endless forms: species and speciation. Oxford Univ. Press, New York},
  pages={130--144},
  year={1998}
}

@article{via2008genetic,
  title={The genetic mosaic suggests a new role for hitchhiking in ecological speciation},
  author={Via, S. and West, J.},
  journal={Molecular Ecology},
  volume={17},
  number={19},
  pages={4334--4345},
  year={2008},
  publisher={Wiley Online Library}
}

@book{avise2000phylogeography,
  title={Phylogeography: the history and formation of species},
  author={Avise, J.C.},
  year={2000},
  publisher={Harvard University Press}
}

@article{charlesworth1997effects,
  title={The effects of local selection, balanced polymorphism and background selection on equilibrium patterns of genetic diversity in subdivided populations},
  author={Charlesworth, B. and Nordborg, M. and Charlesworth, D.},
  journal={Genetical research},
  volume={70},
  number={2},
  pages={155--174},
  year={1997},
  publisher={Cambridge Univ Press}
}

@book{mayr1942systematics,
  title={Systematics and the origin of species, from the viewpoint of a zoologist},
  author={Mayr, E.},
  number={13},
  year={1942},
  publisher={Harvard University Press}
}

@book{coyne2004speciation,
  title={Speciation},
  author={Coyne, J. and Orr, H.},
  year={2004},
  publisher={Sinauer Associates Sunderland, MA}
}

@article{orr1995population,
  title={The population genetics of speciation: the evolution of hybrid incompatibilities},
  author={Orr, H.},
  journal={Genetics},
  volume={139},
  number={4},
  pages={1805--1813},
  year={1995},
  publisher={Genetics Soc America}
}

@article{nagylaki2001patterns,
  title={Patterns of multiallelic polymorphism maintained by migration and selection},
  author={Nagylaki, T. and Lou, Y.},
  journal={Theoretical Population Biology},
  volume={59},
  number={4},
  pages={297--313},
  year={2001},
  publisher={Elsevier}
}

@article{barton1979dynamics,
  title={The dynamics of hybrid zones},
  author={Barton, NH},
  journal={Heredity},
  volume={43},
  number={3},
  pages={341--359},
  year={1979}
}

@article{via2012divergence,
  title={Divergence hitchhiking and the spread of genomic isolation during ecological speciation-with-gene-flow},
  author={Via, S.},
  journal={Philosophical Transactions of the Royal Society B: Biological Sciences},
  volume={367},
  number={1587},
  pages={451--460},
  year={2012},
  publisher={The Royal Society}
}

@article{takahashi2001nucleotide,
  title={{The nucleotide changes governing cuticular hydrocarbon variation and their evolution in \emph{Drosophila melanogaster}}},
  author={Takahashi, A. and Tsaur, S.C. and Coyne, J.A. and Wu, C.I.},
  journal={Proceedings of the National Academy of Sciences},
  volume={98},
  number={7},
  pages={3920--3925},
  year={2001},
  publisher={National Acad Sciences}
}

@article{feder2012establishment,
  title={Establishment of new mutations under divergence and genome hitchhiking},
  author={Feder, J. and Gejji, R. and Yeaman, S. and Nosil, P.},
  journal={Philosophical Transactions of the Royal Society B: Biological Sciences},
  volume={367},
  number={1587},
  pages={461--474},
  year={2012},
  publisher={The Royal Society}
}

@article{feder2010efficacy,
  title={The efficacy of divergence hitchhiking in generating genomic islands during ecological speciation},
  author={Feder, J. and Nosil, P.},
  journal={Evolution},
  volume={64},
  number={6},
  pages={1729--1747},
  year={2010},
  publisher={Wiley Online Library}
}

@article{nosil2009divergent,
  title={Divergent selection and heterogeneous genomic divergence},
  author={Nosil, Patrik and Funk, Daniel J and ORTIZ-BARRIENTOS, DANIEL},
  journal={Molecular Ecology},
  volume={18},
  number={3},
  pages={375--402},
  year={2009},
  publisher={Wiley Online Library}
}

@article{yeaman2011establishment,
  title={Establishment and maintenance of adaptive genetic divergence under migration, selection, and drift},
  author={Yeaman, S. and Otto, S. P.},
  journal={Evolution},
  volume={65},
  number={7},
  pages={2123--2129},
  year={2011},
  publisher={Wiley Online Library}
}

@inproceedings{haldane1927mathematical,
  title={A mathematical theory of natural and artificial selection, part V: selection and mutation},
  author={Haldane, J. B. S.},
  booktitle={Mathematical Proceedings of the Cambridge Philosophical Society},
  volume={23},
  number={07},
  pages={838--844},
  year={1927},
  organization={Cambridge Univ Press}
}

@article{hughes2012strict,
  title={Strict evolutionary conservation followed rapid gene loss on human and rhesus Y chromosomes},
  author={Hughes, Jennifer F and Skaletsky, Helen and Brown, Laura G and Pyntikova, Tatyana and Graves, Tina and Fulton, Robert S and Dugan, Shannon and Ding, Yan and Buhay, Christian J and Kremitzki, Colin and others},
  journal={Nature},
  volume={483},
  number={7387},
  pages={82--86},
  year={2012},
  publisher={Nature Publishing Group}
}

@article{lahn1999four,
  title={Four evolutionary strata on the human X chromosome},
  author={Lahn, Bruce T and Page, David C},
  journal={Science},
  volume={286},
  number={5441},
  pages={964--967},
  year={1999},
  publisher={American Association for the Advancement of Science}
}

@book{haccou2005branching,
  title={Branching processes: variation, growth, and extinction of populations},
  author={Haccou, Patsy and Jagers, Peter and Vatutin, Vladimir A},
  number={5},
  year={2005},
  publisher={Cambridge University Press}
}

@article{kimura1962probability,
  title={On the probability of fixation of mutant genes in a population},
  author={Kimura, M.},
  journal={Genetics},
  volume={47},
  number={6},
  pages={713},
  year={1962},
  publisher={Genetics Society of America}
}

@book{charlesworth2010elements,
  title={Elements of evolutionary genetics},
  author={Charlesworth, Brian and Charlesworth, Deborah and others},
  year={2010},
  publisher={CSIRO}
}

@book{ewens2004mathematical,
  title={Mathematical population genetics: I. Theoretical introduction},
  author={Ewens, Warren J},
  volume={27},
  year={2004},
  publisher={Springer}
}

@article{bateson1909heredity,
  title={Heredity and variation in modern lights},
  author={Bateson, W.},
  journal={Darwin and modern science},
  pages={85--101},
  year={1909}
}


@article{wang2013evolution,
  title={The evolution of hybrid incompatibilities along a phylogeny},
  author={Wang, R. J. and An{\'e}, C. and Payseur, B. A.},
  journal={Evolution},
  volume={67},
  number={10},
  pages={2905--2922},
  year={2013},
  publisher={Wiley Online Library}
}

@article{flaxman2013genetic,
  title={Genetic hitchhiking and the dynamic buildup of genomic divergence during speciation with gene flow},
  author={Flaxman, S. and Feder, J. and Nosil, P.},
  journal={Evolution},
  volume={67},
  number={9},
  pages={2577--2591},
  year={2013},
  publisher={Wiley Online Library}
}

@article{roze2014epistasis, 
title={Epistasis, pleiotropy, and the mutation load in sexual and asexual populations},
volume={68},
number={1}, 
journal={Evolution},
 author={Roze, Denis and Blanckaert, Alexandre},
 year={2014}, 
pages={137--149}}

@article{aeschbacher2014effect,
  title={The effect of linkage on establishment and survival of locally beneficial mutations},
  author={Aeschbacher, S. and B{\"u}rger, R.},
  journal={Genetics},
  volume={197},
  number={1},
  pages={317--336},
  year={2014},
  publisher={Genetics Soc America}
}

@article{navarro2003accumulating,
  title={Accumulating postzygotic isolation genes in parapatry: a new twist on chromosomal speciation},
  author={Navarro, A. and Barton, N.},
  journal={Evolution},
  volume={57},
  number={3},
  pages={447--459},
  year={2003},
  publisher={Wiley Online Library}
}

@article{orr2001evolution,
  title={{The evolution of postzygotic isolation: accumulating Dobzhansky-Muller incompatibilities}},
  author={Orr, H. and Turelli, M.},
  journal={Evolution},
  volume={55},
  number={6},
  pages={1085--1094},
  year={2001},
  publisher={Wiley Online Library}
}

@article{kondrashov2003accumulation,
  title={{Accumulation of Dobzhansky-Muller incompatibilities within a spatially structured population}},
  author={Kondrashov, A. S.},
  journal={Evolution},
  volume={57},
  number={1},
  pages={151--153},
  year={2003},
  publisher={Wiley Online Library}
}

@article{orr1996dobzhansky,
  title={{Dobzhansky, Bateson, and the genetics of speciation}},
  author={Orr, H. A.},
  journal={Genetics},
  volume={144},
  number={4},
  pages={1331},
  year={1996},
  publisher={Genetics Society of America}
}

@article{telschow2014dobzhansky,
  title={{Dobzhansky-Muller and \emph{Wolbachia}-Induced Incompatibilities in a Diploid Genetic System}},
  author={Telschow, Arndt and Hilgenboecker, Kirsten and Hammerstein, Peter and Werren, John H},
  journal={PloS one},
  volume={9},
  number={4},
  pages={e95488},
  year={2014},
  publisher={Public Library of Science}
}

@article{via2009natural,
  title={Natural selection in action during speciation},
  author={Via, S.},
  journal={Proceedings of the National Academy of Sciences},
  volume={106},
  number={Supplement 1},
  pages={9939--9946},
  year={2009},
  publisher={National Acad Sciences}
}

@article{dettman2007incipient,
  title={Incipient speciation by divergent adaptation and antagonistic epistasis in yeast},
  author={Dettman, J. R. and Sirjusingh, C. and Kohn, L. M. and Anderson, J. B.},
  journal={Nature},
  volume={447},
  number={7144},
  pages={585--588},
  year={2007},
  publisher={Nature Publishing Group}
}

@article{brennan2014interspecific,
  title={{Interspecific crossing and genetic mapping reveal intrinsic genomic incompatibility between two \emph{Senecio} species that form a hybrid zone on Mount Etna, Sicily}},
  author={Brennan, A. and Hiscock, S. and Abbott, R.},
  journal={Heredity},
  year={2014},
  publisher={Nature Publishing Group},
	number = {3},
	pages = {195--204},
	volume = {113}
}


@article{abbott2013hybridization,
  title={Hybridization and speciation},
  author={Abbott, R. and Albach, D. and Ansell, S. and Arntzen, J. and Baird, S. and Bierne, N. and Boughman, J. and Brelsford, A. and Buerkle, C. and Buggs, R. and others},
  journal={Journal of Evolutionary Biology},
  volume={26},
  number={2},
  pages={229--246},
  year={2013},
  publisher={Wiley Online Library}
}

@article{barton2013does,
  title={Does hybridization influence speciation?},
  author={Barton, N.},
  journal={Journal of evolutionary biology},
  volume={26},
  number={2},
  pages={267--269},
  year={2013},
  publisher={Wiley Online Library}
}

@article{servedio2013hybridization,
  title={Hybridization may rarely promote speciation},
  author={Servedio, M. and Hermisson, J. and Doorn, G.},
  journal={Journal of evolutionary biology},
  volume={26},
  number={2},
  pages={282--285},
  year={2013},
  publisher={Wiley Online Library}
}

@article{birchler2010gene,
  title={The gene balance hypothesis: implications for gene regulation, quantitative traits and evolution},
  author={Birchler, James A and Veitia, Reiner A},
  journal={New Phytologist},
  volume={186},
  number={1},
  pages={54--62},
  year={2010},
  publisher={Wiley Online Library}
}

@article{stuessy2006anagenetic,
  title={Anagenetic evolution in island plants},
  author={Stuessy, T. F. and Jakubowsky, G. and G{\'o}mez, R. S. and Pfosser, M. and Schl{\"u}ter, P. M. and Fer, T. and Sun, B. and Kato, H.},
  journal={Journal of Biogeography},
  volume={33},
  number={7},
  pages={1259--1265},
  year={2006},
  publisher={Wiley Online Library}
}

@article{turner2014genomic,
  title={Genomic Networks of Hybrid Sterility},
  author={Turner, L. M. and White, M. A. and Tautz, D. and Payseur, B. A.},
  journal={PLoS genetics},
  volume={10},
  number={2},
  pages={e1004162},
  year={2014},
  publisher={Public Library of Science}
}

@article{corbett2013genetic,
  title={Genetic incompatibilities are widespread within species},
  author={Corbett-Detig, R. and Zhou, J. and Clark, A. and Hartl, D. and Ayroles, J.},
  journal={Nature},
  volume={504},
  number={7478},
  pages={135--137},
  year={2013},
  publisher={Nature Publishing Group}
}

@article{turelli2014coyne,
  title={{On the Coyne and Orr-igin of species: effects of intrinsic postzygotic isolation, ecological differentiation, X chromosome size, and sympatry on \emph{Drosophila} speciation}},
  author={Turelli, M. and Lipkowitz, J. R. and Brandvain, Y.},
  journal={Evolution},
  volume={68},
  number={4},
  pages={1176--1187},
  year={2014},
  publisher={Wiley Online Library}
}

@article{kao2010genome,
  title={{A genome-wide analysis reveals no nuclear Dobzhansky-Muller pairs of determinants of speciation between S. cerevisiae and S. paradoxus, but suggests more complex incompatibilities}},
  author={Kao, K. C. and Schwartz, K. and Sherlock, G.},
  journal={PLoS genetics},
  volume={6},
  number={7},
  pages={e1001038},
  year={2010},
  publisher={Public Library of Science}
}

@article{dettman2008divergent,
  title={{Divergent adaptation promotes reproductive isolation among experimental populations of the filamentous fungus \emph{Neurospora}}},
  author={Dettman, J.  and Anderson, J.  and Kohn, L. },
  journal={BMC evolutionary biology},
  volume={8},
  number={1},
  pages={35},
  year={2008},
  publisher={BioMed Central Ltd}
}

@article{orr2004speciation,
  title={Speciation genes},
  author={Orr,  H.A. and Masly, J. P. and Presgraves, D. C.},
  journal={Current opinion in genetics \& development},
  volume={14},
  number={6},
  pages={675--679},
  year={2004},
  publisher={Elsevier}
}

@article{butlin2008sympatric,
  title={Sympatric, parapatric or allopatric: the most important way to classify speciation?},
  author={Butlin, R. and Galindo, J. and Grahame, J.},
  journal={Philosophical Transactions of the Royal Society B: Biological Sciences},
  volume={363},
  number={1506},
  pages={2997--3007},
  year={2008},
  publisher={The Royal Society}
}

@article{lenski1994dynamics,
  title={Dynamics of adaptation and diversification: a 10,000-generation experiment with bacterial populations},
  author={Lenski, Richard E and Travisano, Michael},
  journal={Proceedings of the National Academy of Sciences},
  volume={91},
  number={15},
  pages={6808--6814},
  year={1994},
  publisher={National Acad Sciences}
}

@article{yeaman2013genomic,
  title={Genomic rearrangements and the evolution of clusters of locally adaptive loci},
  author={Yeaman, S.},
  journal={Proceedings of the National Academy of Sciences},
  volume={110},
  number={19},
  pages={E1743--E1751},
  year={2013},
  publisher={National Acad Sciences}
}

@article{barton1986barrier,
  title={The barrier to genetic exchange between hybridising populations},
  author={Barton, N. and Bengtsson, B.},
  journal={Heredity},
  volume={57},
  number={3},
  pages={357--376},
  year={1986}
}

@article{paixao2014emergent,
  title={{Emergent speciation by multiple Dobzhansky-Muller incompatibilities}},
  author={Paix{\~a}o, T. and Bassler, K. and Azevedo, R.},
  journal={bioRxiv},
  pages={008268},
  year={2014},
  publisher={Cold Spring Harbor Labs Journals}
}

@article{servedio2015effects,
  title={The effects of sexual selection on trait divergence in a peripheral population with gene flow},
  author={Servedio, M. R. and B{\"u}rger, R.},
  journal={Evolution},
  volume={69},
  number={10},
  pages={2648--2661},
  year={2015},
  publisher={Wiley Online Library}
}

@article{burger2011effects,
  title={The effects of linkage and gene flow on local adaptation: A two-locus continent--island model},
  author={B{\"u}rger, R. and Akerman, A.},
  journal={Theoretical population biology},
  volume={80},
  number={4},
  pages={272--288},
  year={2011},
  publisher={Elsevier}
}


@article{akerman2014consequences,
  title={The consequences of gene flow for local adaptation and differentiation: a two-locus two-deme model},
  author={Akerman, A. and B{\"u}rger, R.},
  journal={Journal of mathematical biology},
  volume={68},
  number={5},
  pages={1135--1198},
  year={2014},
  publisher={Springer}
}

@article{geroldinger2014two,
  title={A two-locus model of spatially varying stabilizing or directional selection on a quantitative trait},
  author={Geroldinger, Ludwig and B{\"u}rger, Reinhard},
  journal={Theoretical population biology},
  volume={94},
  pages={10--41},
  year={2014},
  publisher={Elsevier}
}


@book{gavrilets2004fitness,
  title={Fitness landscapes and the origin of species (MPB-41)},
  author={Gavrilets, Sergey},
  year={2004},
  publisher={Princeton University Press Princeton, NJ}
}

@article{servedio2014counterintuitive,
  title={The counterintuitive role of sexual selection in species maintenance and speciation},
  author={Servedio, M. R. and B{\"u}rger, R.},
  journal={Proceedings of the National Academy of Sciences},
  volume={111},
  number={22},
  pages={8113--8118},
  year={2014},
  publisher={National Acad Sciences}
}

@article{hollinger2017bounds,
author = {Höllinger, I. and Hermisson, J.},
title = {{Bounds to parapatric speciation: A Dobzhansky–Muller incompatibility model involving autosomes, X chromosomes, and mitochondria}},
journal = {Evolution},
keywords = {Hybrid incompatibility, Introgression on X and autosomes, Large X-effect, Speciation-with-gene-flow, Two-locus DMI},
year = {2017},
volume={71},
number={5},
pages={1366--1380}
}


@article{servedio1997effects,
  title={The effects of gene flow on reinforcement},
  author={Servedio, M. R. and Kirkpatrick, M.},
  journal={Evolution},
  pages={1764--1772},
  year={1997},
  publisher={JSTOR}
}

@article{kirkpatrick2000reinforcement,
  title={Reinforcement and divergence under assortative mating},
  author={Kirkpatrick, M.},
  journal={Proceedings of the Royal Society of London B: Biological Sciences},
  volume={267},
  number={1453},
  pages={1649--1655},
  year={2000},
  publisher={The Royal Society}
}


@article{nadeau2012genomic,
  title={{Genomic islands of divergence in hybridizing \emph{Heliconius} butterflies identified by large-scale targeted sequencing}},
  author={Nadeau, N.  and Whibley, A. and Jones, R.  and Davey, J.  and Dasmahapatra, K. and others},
  journal={Phil. Trans. R. Soc. B},
  volume={367},
  number={1587},
  pages={343--353},
  year={2012},
  publisher={The Royal Society}
}

@article{hawthorne2001genetic,
  title={Genetic linkage of ecological specialization and reproductive isolation in pea aphids},
  author={Hawthorne, D.  and Via, S.},
  journal={Nature},
  volume={412},
  number={6850},
  pages={904--907},
  year={2001},
  publisher={Nature Publishing Group}
}

@article{fraisse2014genetics,
  title={The genetics of speciation: are complex incompatibilities easier to evolve?},
  author={Fra{\"\i}sse, C. and Elderfield, J. and Welch, J.},
  journal={Journal of evolutionary biology},
  volume={27},
  number={4},
  pages={688--699},
  year={2014},
  publisher={Wiley Online Library}
}

@article {fraisse2016genetics,
author = {Fraïsse, C. and Gunnarsson, P. A. and Roze, D. and Bierne, N. and Welch, J. J.},
title = {The genetics of speciation: Insights from Fisher's Geometric Model},
journal = {Evolution},
year = {2016},
}

@article{mallet2007hybrid,
author = {Mallet, J.},
journal = {Nature},
mendeley-groups = {All doc},
number = {7133},
pages = {279--283},
pmid = {17361174},
title = {{Hybrid speciation}},
volume = {446},
year = {2007}
}

@article{flaxman2014theoretical,
  title={Theoretical models of the influence of genomic architecture on the dynamics of speciation},
  author={Flaxman, S. and Wacholder, A. and Feder, J. and Nosil, P.},
  journal={Molecular ecology},
  volume={23},
  number={16},
  pages={4074--4088},
  year={2014},
  publisher={Wiley Online Library}
}

@article{yeaman2016evolution,
  title={The evolution of genomic islands by increased establishment probability of linked alleles},
  author={Yeaman, S. and Aeschbacher, S. and B{\"u}rger, R.},
  journal={Molecular ecology},
  volume={25},
  number={11},
  pages={2542--2558},
  year={2016},
  publisher={Wiley Online Library}
}

@article{haldane1919combination,
  title={The combination of linkage values and the calculation of distances between the loci of linked factors},
  author={Haldane, J. B. S.},
  journal={J Genet},
  volume={8},
  number={29},
  pages={299--309},
  year={1919}
}

@article{kimura1957some,
  title={Some problems of stochastic processes in genetics},
  author={Kimura, M.},
  journal={The Annals of Mathematical Statistics},
  pages={882--901},
  year={1957},
  publisher={JSTOR}
}

@article{butlin2012we,
  title={What do we need to know about speciation?},
  author={Butlin, R. and Debelle, A. and Kerth, C. and Snook, R. and Beukeboom, L. and others},
  journal={Trends in Ecology \& Evolution},
  volume={27},
  number={1},
  pages={27--39},
  year={2012}
}

@article{holland2015hybrids,
  title={Hybrids between the Florida amphioxus (\emph{Branchiostoma floridae}) and the Bahamas lancelet (\emph{Asymmetron lucayanum}): developmental morphology and chromosome counts},
  author={Holland, N. D. and Holland, L. Z. and Heimberg, A.},
  journal={The Biological Bulletin},
  volume={228},
  number={1},
  pages={13--24},
  year={2015},
  publisher={MBL}
}

@article{gavrilets2003perspective,
  title={Perspective: models of speciation: what have we learned in 40 years?},
  author={Gavrilets, S.},
  journal={Evolution},
  volume={57},
  number={10},
  pages={2197--2215},
  year={2003},
  publisher={Wiley Online Library}
}

@article{gavrilets1997evolution,
  title={Evolution and speciation on holey adaptive landscapes},
  author={Gavrilets, Sergey},
  journal={Trends in ecology \& evolution},
  volume={12},
  number={8},
  pages={307--312},
  year={1997},
  publisher={Elsevier}
}

@article{via2001sympatric,
  title={Sympatric speciation in animals: the ugly duckling grows up},
  author={Via, S.},
  journal={Trends in Ecology \& Evolution},
  volume={16},
  number={7},
  pages={381--390},
  year={2001},
  publisher={Elsevier}
}

@article{coyne2007sympatric,
  title={Sympatric speciation},
  author={Coyne, J. A.},
  journal={Current Biology},
  volume={17},
  number={18},
  pages={R787--R788},
  year={2007},
  publisher={Elsevier}
}

@article{charlesworth1996good,
  title={The good fairy godmother of evolutionary genetics},
  author={Charlesworth, B.},
  journal={Current Biology},
  volume={6},
  number={3},
  pages={220},
  year={1996},
  publisher={Elsevier}
}

@article{turner2005genomic,
  title={Genomic islands of speciation in Anopheles gambiae},
  author={Turner, T. and Hahn, M. and Nuzhdin, S.},
  journal={PLoS Biol},
  volume={3},
  number={9},
  pages={e285},
  year={2005},
  publisher={Public Library of Science}
}

@article{noor2009islands,
  title={Islands of speciation or mirages in the desert\&quest; Examining the role of restricted recombination in maintaining species},
  author={Noor, M. and Bennett, S.},
  journal={Heredity},
  volume={103},
  number={6},
  pages={439--444},
  year={2009},
  publisher={Nature Publishing Group}
}

@article{white2010genetic,
  title={Genetic association of physically unlinked islands of genomic divergence in incipient species of Anopheles gambiae},
  author={White, B. and Cheng, C. and Simard, F. and Costantini, C. and Besansky, N.},
  journal={Molecular ecology},
  volume={19},
  number={5},
  pages={925--939},
  year={2010},
  publisher={Wiley Online Library}
}

@article{turner2010genomic,
  title={Genomic islands of speciation or genomic islands and speciation?},
  author={Turner, T. and Hahn, M.},
  journal={Molecular ecology},
  volume={19},
  number={5},
  pages={848--850},
  year={2010},
  publisher={Wiley Online Library}
}

@article{gillespie1984molecular,
  title={Molecular evolution over the mutational landscape},
  author={Gillespie, J. H.},
  journal={Evolution},
  pages={1116--1129},
  year={1984},
  publisher={JSTOR}
}

@article{orr2003distribution,
  title={The distribution of fitness effects among beneficial mutations},
  author={Orr, H. A.},
  journal={Genetics},
  volume={163},
  number={4},
  pages={1519--1526},
  year={2003},
  publisher={Genetics Soc America}
}

@article{eyre2007distribution,
  title={The distribution of fitness effects of new mutations},
  author={Eyre-Walker, A. and Keightley, P. D.},
  journal={Nature Reviews Genetics},
  volume={8},
  number={8},
  pages={610--618},
  year={2007},
  publisher={Nature Publishing Group}
}

@article{imhof2001fitness,
  title={Fitness effects of advantageous mutations in evolving Escherichia coli populations},
  author={Imhof, M. and Schl{\"o}tterer, C.},
  journal={Proceedings of the National Academy of Sciences},
  volume={98},
  number={3},
  pages={1113--1117},
  year={2001},
  publisher={National Acad Sciences}
}

@article{kassen2006distribution,
  title={Distribution of fitness effects among beneficial mutations before selection in experimental populations of bacteria},
  author={Kassen, R. and Bataillon, T.},
  journal={Nature genetics},
  volume={38},
  number={4},
  pages={484--488},
  year={2006},
  publisher={Nature Publishing Group}
}

@article{rokyta2005empirical,
  title={An empirical test of the mutational landscape model of adaptation using a single-stranded DNA virus},
  author={Rokyta, D. and Joyce, P. and Caudle, S. B. and Wichman, H.},
  journal={Nature genetics},
  volume={37},
  number={4},
  pages={441--444},
  year={2005},
  publisher={Nature Publishing Group}
}

@article{gavrilets2000patterns,
  title={Patterns of parapatric speciation},
  author={Gavrilets, Sergey and Li, Hai and Vose, Michael D},
  journal={Evolution},
  volume={54},
  number={4},
  pages={1126--1134},
  year={2000},
  publisher={BioOne}
}

@article{rieseberg2003major,
  title={Major ecological transitions in wild sunflowers facilitated by hybridization},
  author={Rieseberg, Loren H and Raymond, Olivier and Rosenthal, David M and Lai, Zhao and Livingstone, Kevin and Nakazato, Takuya and Durphy, Jennifer L and Schwarzbach, Andrea E and Donovan, Lisa A and Lexer, Christian},
  journal={Science},
  volume={301},
  number={5637},
  pages={1211--1216},
  year={2003},
  publisher={American Association for the Advancement of Science}
}

@article{mavarez2006speciation,
  title={Speciation by hybridization in Heliconius butterflies},
  author={Mav{\'a}rez, Je. and Salazar, C. and Bermingham, E. and Salcedo, C. and Jiggins, C. and Linares, M.},
  journal={Nature},
  volume={441},
  number={7095},
  pages={868--871},
  year={2006},
  publisher={Nature Publishing Group}
}

@article{buggs2007empirical,
  title={Empirical study of hybrid zone movement},
  author={Buggs, RJA},
  journal={Heredity},
  volume={99},
  number={3},
  pages={301--312},
  year={2007},
  publisher={Nature Publishing Group}
}

@article{barnard2016cytonuclear,
  title={Cytonuclear incompatibility contributes to the early stages of speciation},
  author={Barnard-Kubow, K. and So, N. and Galloway, L.},
  journal={Evolution},
  year={2016},
	volume = {70},
	number = {12},
	pages = {2752--2766},
  publisher={Wiley Online Library}
}


@article{schumer2015reproductive,
  title={Reproductive isolation of hybrid populations driven by genetic incompatibilities},
  author={Schumer, M. and Cui, R. and Rosenthal, G. and Andolfatto, P.},
  journal={PLoS Genet},
  volume={11},
  number={3},
  pages={e1005041},
  year={2015},
  publisher={Public Library of Science}
}

@article{colome2016signatures,
  title={{Signatures of Dobzhansky--Muller Incompatibilities in the Genomes of Recombinant Inbred Lines}},
  author={Colom{\'e}-Tatch{\'e}, M. and Johannes, F.},
  journal={Genetics},
  volume={202},
  number={2},
  pages={825--841},
  year={2016},
  publisher={Genetics Soc America}
}

@article{kimura1969average,
  title={The average number of generations until fixation of a mutant gene in a finite population},
  author={Kimura, Motoo and Ohta, Tomoko},
  journal={Genetics},
  volume={61},
  number={3},
  pages={763},
  year={1969},
  publisher={Genetics Society of America}
}

@article{mallet2005hybridization,
  title={Hybridization as an invasion of the genome},
  author={Mallet, J.},
  journal={Trends in ecology \& evolution},
  volume={20},
  number={5},
  pages={229--237},
  year={2005},
  publisher={Elsevier}
}

@book{dieckmann2004adaptive,
  title={Adaptive speciation},
  author={Dieckmann, U.},
  year={2004},
  publisher={Cambridge University Press}
}

@article{weissing2011adaptive,
  title={Adaptive speciation theory: a conceptual review},
  author={Weissing, F. and Edelaar, P. and Van Doorn, G.},
  journal={Behavioral ecology and sociobiology},
  volume={65},
  number={3},
  pages={461--480},
  year={2011},
  publisher={Springer}
}

@article{dieckmann1999origin,
  title={On the origin of species by sympatric speciation},
  author={Dieckmann, U. and Doebeli, M.},
  journal={Nature},
  volume={400},
  number={6742},
  pages={354--357},
  year={1999},
  publisher={Nature Publishing Group}
}

@article{servedio2003role,
  title={{The role of reinforcement in speciation: Theory and data}},
  author={Servedio, M. and Noor, M.},
  journal={Annual Review of Ecology, Evolution, and Systematics},
  pages={339--364},
	number = {Noor 1999},
  year={2003},
	volume = {34},
  publisher={JSTOR}
}

@article{rettelbach2013three,
  title={Three modes of adaptive speciation in spatially structured populations},
  author={Rettelbach, A. and Kopp, M. and Dieckmann, U. and Hermisson, J.},
  journal={The American Naturalist},
  volume={182},
  number={6},
  pages={E215--E234},
  year={2013},
  publisher={JSTOR}
}

@article{schluter2009evidence,
  title={Evidence for ecological speciation and its alternative},
  author={Schluter, D.},
  journal={Science},
  volume={323},
  number={5915},
  pages={737--741},
  year={2009},
  publisher={American Association for the Advancement of Science}
}

@article{turelli2000dominance,
author = {Turelli, M. and Orr, H.},
file = {:C$\backslash$:/Users/Alex/biblio/turelli{\_}00.pdf:pdf},
journal = {Genetics},
number = {4},
pages = {1663--79},
title = {{Dominance, epistasis and the genetics of postzygotic isolation.}},
volume = {154},
year = {2000}
}

@article{seehausen2014genomics,
author = {Seehausen, O. and Butlin, R. and Keller, I. and Wagner, C. and Boughman, J. and others},
file = {:C$\backslash$:/Users/Alex/biblio/seehausen.pdf:pdf},
journal = {Nat Rev Genet},
number = {3},
pages = {176--192},
publisher = {Nature Publishing Group},
title = {{Genomics and the origin of species}},
volume = {15},
year = {2014}
}

@article{gavrilets1997hybrid,
author = {Gavrilets, S.},
journal = {Evolution; international journal of organic evolution},
keywords = {-barrier to gene exchange,1996,1997,accepted april 9,analysis of hybrid zones,clines,epistasis,migration-selection balance,nature,of natural selection,of species,provides insights into the,received august 9,the,the strength and mode},
number = {4},
pages = {1027--1035},
title = {{Hybrid zones with Dobzhansky-type epistatic selection}},
volume = {51},
year = {1997}
}

@article{ono2017widespread,
author = {Ono, J. and Gerstein, A. and Otto, S.},
journal = {PLoS biology},
number = {1},
pages = {e1002591},
title = {{Widespread Genetic Incompatibilities between First-Step Mutations during Parallel Adaptation of \emph{Saccharomyces cerevisiae} to a Common Environment.}},
volume = {15},
year = {2017}
}

@article{kirkpatrick1999reinforcment,
author = {Kirkpatrick, M. and Servedio, M.},
journal = {Genetics},
number = {2},
pages = {865--884},
pmid = {9927476},
title = {{The reinforcement of mating preferences on an island}},
volume = {151},
year = {1999}
}

@article{yamaguchi2017tipping,
author = {Yamaguchi, Ryo and Iwasa, Yoh},
file = {:C$\backslash$:/Users/Alex/biblio/yamaguchi{\_}17.pdf:pdf},
journal = {Journal of Theoretical Biology},
keywords = {Divergence with gene flow,Graduated incompatibilit,divergence with gene flow,graduated incompatibilities},
pages = {81--92},
publisher = {Elsevier Ltd},
title = {{A tipping point in parapatric speciation}},
volume = {421},
year = {2017}
}

@article{johannesson2017life,
author = {Johannesson, K.},
file = {:C$\backslash$:/Users/Alex/biblio/johanesson{\_}17.pdf:pdf},
journal = {Molecular Ecology},
keywords = {both being macroscopic,diploid generations,ectocarpus,haploid,haploid and diploid individuals,intrinsic barrier,johannesson2017life,many macroalgal species have,so-called isomorphic life cycles,speciation,these life,with},
number = {13},
pages = {3321--3323},
title = {{A life-cycle approach to species barriers}},
volume = {26},
year = {2017}
}

@article{montecinos2017hybridization,
author = {Montecinos, A. and Guillemin, M. and Couceiro, L. and Peters, A. and Stoeckel, S. and Valero, M.},
file = {:C$\backslash$:/Users/Alex/biblio/montecinos{\_}17.pdf:pdf},
journal = {Molecular Ecology},
keywords = {Ectocarpus,contact zone,haploid–diploid life cycle,meiosis,reproductive barrier,shore gradient},
number = {13},
pages = {3497--3512},
title = {{Hybridization between two cryptic filamentous brown seaweeds along the shore: analysing pre- and postzygotic barriers in populations of individuals with varying ploidy levels}},
volume = {26},
year = {2017}
}


@article{kulmuni2017intrinsic,
author = {Kulmuni, J and Westram, A M},
file = {:C$\backslash$:/Users/Alex/biblio/kulmuni{\_}17.pdf:pdf},
journal = {Molecular Ecology},
keywords = {department of animal and,plant sciences,sheffield,uk,university of sheffield},
number = {12},
pages = {3093--3103},
title = {{Intrinsic incompatibilities evolving as a by-product of divergent ecological selection: Considering them in empirical studies on divergence with gene flow}},
volume = {26},
year = {2017}
}


@article{korunes2016gene,
author = {Korunes, K. and Noor, M.},
file = {:C$\backslash$:/Users/Alex/biblio/korunes{\_}17.pdf:pdf},
journal = {Molecular Ecology},
keywords = {Gene conversion,Linked selection,Recombination,Speciation},
number = {1},
pages = {351--364},
title = {{Gene conversion and linkage: effects on genome evolution and speciation}},
volume = {26},
year = {2017}
}


@article{guerrero2017speciation,
author = {Guerrero, R. and Hahn, M.},
title = {Speciation as a sieve for ancestral polymorphism},
journal = {Molecular Ecology},
volume = {26},
number = {20},
pages = {5362--5368},
keywords = {allopatric speciation, balancing selection, differential gene flow, genomic divergence},
year = {2017}
}

@article{guerrero2017pervasive,
author = {Guerrero, R. and Muir, C. and Josway, S. and Moyle, L.},
file = {:C$\backslash$:/Users/Alex/biblio/guerrero{\_}17a.pdf:pdf},
journal = {PLoS Genetics},
number = {6},
pages = {e1006817},
title = {{Pervasive antagonistic interactions among hybrid incompatibility loci}},
volume = {13},
year = {2017}
}

@article{kalirad2017high,
author = {Kalirad, A. and Azevedo, R.},
journal = {Genetics},
keywords = {High-order epistasis,Hybrid incompatibility,Intrinsic postzygotic isolation,Missing snowball,Speciation},
number = {1},
pages = {377--388},
title = {{Spiraling Complexity: A Test of the Snowball Effect in a Computational Model of RNA Folding}},
volume = {206},
year = {2017}
}

@article{marsit2017evolutionary,
author = {Marsit, S. and Leducq, J. and Durand, E. and Marchant, A. and Filteau, M. and others},
journal = {Nature Reviews Genetics},
publisher = {Nature Publishing Group},
title = {{Evolutionary biology through the lens of budding yeast comparative genomics}},
year = {2017},
number = {10},
pages = {581--598},
volume = {18}
}

@article{yang2017can,
author = {Yang, M. and He, Z. and Shi, S. and Wu, C.},
journal = {Molecular Ecology},
number = {11},
pages = {2845--2849},
title = {{Can genomic data alone tell us whether speciation happened with gene flow?}},
volume = {26},
year = {2017}
}

@article{nosil2017tipping,
author = {Nosil, P. and Feder, J. and Flaxman, S. and Gompert, Z.},
journal = {Nature Ecology {\&} Evolution},
number = {2},
publisher = {Macmillan Publishers Limited},
title = {{Tipping points in the dynamics of speciation}},
volume = {1},
year = {2017}
}

@article{runemark2017variation,
author = {Runemark, A. and Trier, C. and Eroukhmanoff, F. and Hermansen, J. and Matschiner, M. and Ravinet, M. and Elgvin, T. and S{\ae}tre, G.},
journal = {Nature Ecology {\&} Evolution},
title = {{Variation and constraints in hybrid genome formation}},
year = {2018}
}


@article{buerkle2000likelihood,
author = {Buerkle, C. and Morris, R. and Asmussen, M. and Rieseberg, L.},
journal = {Heredity},
keywords = {Ecological selection,Fertility selection,Hybridization,Introgression,Recombinational speciation,Spatial isolation},
number = {4},
pages = {441--451},
title = {{The likelihood of homoploid hybrid speciation}},
volume = {84},
year = {2000}
}

@article{comeault2018genomic,
  title={The genomic and ecological context of hybridization affects the probability that symmetrical incompatibilities drive hybrid speciation},
  author={Comeault, A.},
  journal={Ecology and evolution},
  volume={8},
  number={5},
  pages={2926--2937},
  year={2018},
  publisher={Wiley Online Library}
}


@article{barton2001role,
author = {Barton, N.},
journal = {Molecular Ecology},
keywords = {Adaptation,Haldane's Rule,Heterosis,Hybrid gene,Speciation},
number = {3},
pages = {551--568},
title = {{The role of hybridization in evolution}},
volume = {10},
year = {2001}
}

@article{rieseberg1997hybrid,
author = {Rieseberg, L.},
journal = {Annual Review of Ecology and Systematics},
keywords = {hybridization,introgression,plants,reproductive isolation,speciation},
number = {2},
pages = {359--389},
pmid = {19378737},
title = {{Hybrid Origins of Plant Species}},
volume = {28},
year = {1997}
}

@article{arnold1999natural,
  title={Natural hybridization: how low can you go and still be important?},
  author={Arnold, M. and Bulger, M. and Burke, J. and Hempel, A. and Williams, J.},
  journal={Ecology},
  volume={80},
  number={2},
  pages={371--381},
  year={1999},
  publisher={Wiley Online Library}
}

@article{gross2012genetic,
  title={Genetic and phenotypic divergence of homoploid hybrid species from parental species},
  author={Gross, B.},
  journal={Heredity},
  volume={108},
  number={3},
  pages={157},
  year={2012},
  publisher={Nature Publishing Group}
}

@article{kruuk1999comparison,

author = {Kruuk, L. and Baird, S. and Gale, K.  and Barton, N.},
file = {:C$\backslash$:/Users/Alex/biblio/kruuk.pdf:pdf},
journal = {Genetics},
number = {4},
pages = {1959--1971},
title = {{A comparison of multilocus clines maintained by environmental adaptation or by selection against hybrids}},
volume = {153},
year = {1999}
}

@article{barton1983multilocus,
author = {Barton, N. },
journal = {Evolution},
number = {3},
pages = {454},
title = {{Multilocus Clines}},
volume = {37},
year = {1983}
}

@article{turner1967why,
author = {Turner, J.},
file = {:C$\backslash$:/Users/Alex/biblio/turner{\_}67.pdf:pdf},
journal = {Evolution},
number = {4},
title = {{Why does the genotype not congeal?}},
volume = {21},
year = {1967},
pages = {645-656}
}

@article{Perfeito2011,
author = {Perfeito, Lilia and Ghozzi, St{\'{e}}phane and Berg, Johannes and Schnetz, Karin and L{\"{a}}ssig, Michael},
doi = {10.1371/ journal.pgen.1002160},
journal = {PLoS Genetics},
number = {7},
pages = {e1002160},
title = {{Nonlinear Fitness Landscape of a Molecular Pathway}},
volume = {7},
year = {2011}
}

@article{feliner2017homoploid,
author = {{Nieto Feliner}, G. and {\'{A}}lvarez, I. and Fuertes-Aguilar, J. and Heuertz, M. and Marques, I. and Moharrek, F. and Pi{\~{n}}eiro, R. and Riina, R. and Rossell{\'{o}}, J.  and Soltis, P.  and Villa-Mach{\'{i}}o, I.},
journal = {Heredity},
number = {6},
pages = {513--516},
title = {{Is homoploid hybrid speciation that rare? An empiricist's view}},
volume = {118},
year = {2017}
}

@article{schumer2018what,
author = {Schumer, M. and Rosenthal, G. and Andolfatto, P.},
journal = {Heredity},
pages = {11--31},
title = {{What do we mean when we talk about hybrid speciation?}},
year = {2018}
}

@article{lamichhaney2018rapid,
author = {Lamichhaney, S. and Han, F. and Webster, M. and Andersson, L. and Grant, B. and Grant, P.},
file = {:C$\backslash$:/Users/Alex/biblio/lamichhaney{\_}18.pdf:pdf},
journal = {Science},
month = {jan},
number = {6372},
pages = {224--228},
title = {{Rapid hybrid speciation in Darwin's finches}},
volume = {359},
year = {2018}
}

@article{salazar2010genetic,
author = {Salazar, Camilo and Baxter, Simon W. and Pardo-Diaz, Carolina and Wu, Grace and Surridge, Alison and Linares, Mauricio and Bermingham, Eldredge and Jiggins, Chris D.},
journal = {PLoS Genetics},
number = {4},
title = {{Genetic evidence for hybrid trait speciation in Heliconius butterflies}},
volume = {6},
year = {2010}
}

@article{orr1993mathematical,
  title={{A mathematical model of Haldane's rule}},
  author={Orr, H.},
  journal={Evolution},
  volume={47},
  number={5},
  pages={1606--1611},
  year={1993},
  publisher={Wiley Online Library}
}

@article{presgraves2003fine,
author = {Presgraves, D.},
journal = {Genetics},
number = {3},
pages = {955--972},
pmid = {12663535},
title = {{A fine-scale genetic analysis of hybrid incompatibilities in \emph{Drosophila}}},
volume = {163},
year = {2003}
}

@article{bank2012can,
  title={Can reinforcement complete speciation?},
  author={Bank, Claudia and Hermisson, Joachim and Kirkpatrick, Mark},
  journal={Evolution},
  volume={66},
  number={1},
  pages={229--239},
  year={2012},
  publisher={Wiley Online Library}
}

@article{hedrick2013adpative,
author = {Hedrick, P.},
journal = {Molecular Ecology},
keywords = {adaptation,hybridization,mutation,standing variation,trans-species polymorphism},
mendeley-groups = {All doc},
number = {18},
pages = {4606--4618},
pmid = {23906376},
title = {{Adaptive introgression in animals: Examples and comparison to new mutation and standing variation as sources of adaptive variation}},
volume = {22},
year = {2013}
}

@article{barreraguzman2018hybrid,
author = {Barrera-Guzm{\'{a}}n, Alfredo O. and Aleixo, Alexandre and Shawkey, Matthew D. and Weir, Jason T.},
journal = {Proceedings of the National Academy of Sciences},
mendeley-groups = {All doc},
number = {2},
pages = {E218--E225},
title = {{Hybrid speciation leads to novel male secondary sexual ornamentation of an Amazonian bird}},
url = {http://www.pnas.org/lookup/doi/10.1073/pnas.1717319115},
volume = {115},
year = {2018}
}

@article{seehausen2008speciation,
author = {Seehausen, O. and Takimoto, G. and Roy, D. and Jokela, J.},
journal = {Molecular Ecology},
keywords = {Biodiversity,Conservation,Extinction,Hybrid speciation,Hybridization,Speciation reversal},
mendeley-groups = {All doc},
number = {1},
pages = {30--44},
pmid = {18034800},
title = {{Speciation reversal and biodiversity dynamics with hybridization in changing environments}},
volume = {17},
year = {2008}
}

@article{turissini2017rate,
author = {Turissini, D. and McGirr, J. and Patel, S. and David, J. and Matute, D.},
journal = {Molecular Biology and Evolution},
keywords = {2,312,35,4557160,academic,article-abstract,by instituto gulbenkian de,ciencia user,com,conspecific sperm precedence,downloaded from https,drosophila,genomic alignment,hybrids,mbe,oup,postmating-prezygotic isolation,postzygotic isolation,premating isolation},
mendeley-groups = {All doc},
number = {2},
pages = {312--334},
title = {{The rate of evolution of postmating-prezygotic reproductive isolation in \emph{Drosophila}.}},
volume = {35},
year = {2017}
}

@article{seehausen2013conditions,
author = {Seehausen, O.},
journal = {Journal of Evolutionary Biology},
mendeley-groups = {All doc},
number = {2},
pages = {279--281},
title = {{Conditions when hybridization might predispose populations for adaptive radiation}},
volume = {26},
year = {2013}
}

@article{yakimowski2014role,
author = {Yakimowski, S. and Rieseberg, L.},
journal = {American Journal of Botany},
keywords = {Disturbance,Homoploid speciation,Hybrid,Introgression,Invasion,Selection,Stebbins,Transgressive segregation},
mendeley-groups = {All doc},
number = {8},
pages = {1247--1258},
title = {{The role of homoploid hybridization in evolution: A century of studies synthesizing genetics and ecology}},
volume = {101},
year = {2014}
}


@article{schwarz2005host,
author = {Schwarz, D. and Matta, B. and Shakir-Botteri, N. and McPheron, B.},
journal = {Nature},
mendeley-groups = {All doc},
number = {7050},
pages = {546--549},
title = {{Host shift to an invasive plant triggers rapid animal hybrid speciation}},
volume = {436},
year = {2005}
}

@article{kang2013comprehensive,
author = {Kang, J. and Schartl, M. and Walter, R. and Meyer, A.},
journal = {BMC Evolutionary Biology},
mendeley-groups = {All doc},
number = {1},
title = {{Comprehensive phylogenetic analysis of all species of swordtails and platies (Pisces: \emph{Genus Xiphophorus}) uncovers a hybrid origin of a swordtail fish, \emph{Xiphophorus monticolus}, and demonstrates that the sexually selected sword originated in the ancestral lineage of the genus, but was lost again secondarily}},
volume = {13},
year = {2013}
}

@article{larsen2010natural,
author = {Larsen, P. and Marchan-Rivadeneira, M.  and Baker, R. },
journal = {Proceedings of the National Academy of Sciences},
mendeley-groups = {All doc},
number = {25},
pages = {11447--11452},
title = {{Natural hybridization generates mammalian lineage with species characteristics}},
volume = {107},
year = {2010}
}

@article{hermansen2011hybrid,
author = {Hermansen, J. and S{\ae}ther, S. and Elgvin, T. and Borge, T. and Hjelle, E. and S{\ae}tre, G.},
journal = {Molecular Ecology},
keywords = {birds,homoploid hybrid speciation,hybridization,reproductive isolation},
mendeley-groups = {All doc},
number = {18},
pages = {3812--3822},
title = {{Hybrid speciation in sparrows I: Phenotypic intermediacy, genetic admixture and barriers to gene flow}},
volume = {20},
year = {2011}
}

@article{schumer2014common,
author = {Schumer, M. and Rosenthal, G. and Andolfatto, P.},
journal = {Evolution},
keywords = {Hybrid speciation,Hybrid swarm,Hybridization,Reproductive isolation},
mendeley-groups = {All doc},
number = {6},
pages = {1553--1560},
title = {HOW COMMON IS HOMOPLOID HYBRID SPECIATION?},
volume = {68},
year = {2014}
}

@article{moyle2010hybrid,
author = {Moyle, L. and Nakazato, T.},
journal = {Science},
number = {5998},
pages = {1521--1523},
title = {{Hybrid incompatibility ``snowballs" between \emph{Solanum} species.}},
volume = {329},
year = {2010}
}

@article{scarpino2013evolution,
author = {Scarpino, S. and Hunt, P. and Garcia-De-leon, F. and Juenger, T. and Schartl, M. and Kirkpatrick, M.},
journal = {Molecular Biology and Evolution},
keywords = {Coevolution,Genetic incompatibility,Phylogenetic analysis,Xiphophorus},
number = {10},
pages = {2302--2310},
title = {{Evolution of a genetic incompatibility in the genus xiphophorus}},
volume = {30},
year = {2013}
}

@article{matute2010test,
author = {Matute, D. and Butler, I. and Turissini, D. and Coyne, J.},
 title={A test of the snowball theory for the rate of evolution of hybrid incompatibilities},
 journal={Science},
 volume={329},
  number={5998},
  pages={1518--1521},
  year={2010},
  publisher={American Association for the Advancement of Science}
}

@article{hou2016negative,
  title={Negative epistasis: a route to intraspecific reproductive isolation in yeast?},
  author={Hou, J. and Schacherer, J.},
  journal={Current genetics},
  volume={62},
  number={1},
  pages={25--29},
  year={2016},
  publisher={Springer}
}

@article{bui2015genetic,
  title={A genetic incompatibility accelerates adaptation in yeast},
  author={Bui, D. and Dine, E. and Anderson, J. and Aquadro, C. and Alani, E.},
  journal={PLoS genetics},
  volume={11},
  number={7},
  pages={e1005407},
  year={2015},
  publisher={Public Library of Science}
}

@article{taddei1997role,
  title={Role of mutator alleles in adaptive evolution},
  author={Taddei, F. and Radman, M. and Maynard-Smith, J. and Toupance, B. and Gouyon, PH. and Godelle, B.},
  journal={Nature},
  volume={387},
  number={6634},
  pages={700},
  year={1997},
  publisher={Nature Publishing Group}
}

@article{gavrilets2009modern,
abstract = {The Modern Evolutionary Synthesis of the 1930s and 1940s remains the paradigm of evolutionary biology (Futuyma 1998; Gould 2002; Pigliucci 2007; Ridley 1993). The progress in understanding the process of evolu- tion made during that period had been a direct result of the ...},
author = {Gavrilets, Sergey},
doi = {10.7551/mitpress/9780262513678.001.0001},
isbn = {978-0-262-51367-8},
journal = {Evolution: the extended synthesis},
pages = {45--80},
title = {{High-Dimensional Fitness Landscapes and Speciation}},
year = {2009}
}

@article{phillips2008epistasis,
  title={Epistasis—the essential role of gene interactions in the structure and evolution of genetic systems},
  author={Phillips, Patrick C},
  journal={Nature Reviews Genetics},
  volume={9},
  number={11},
  pages={855},
  year={2008},
  publisher={Nature Publishing Group}
}

@article{weinreich2006darwinian,
  title={Darwinian evolution can follow only very few mutational paths to fitter proteins},
  author={Weinreich, Daniel M and Delaney, Nigel F and DePristo, Mark A and Hartl, Daniel L},
  journal={science},
  volume={312},
  number={5770},
  pages={111--114},
  year={2006},
  publisher={American Association for the Advancement of Science}
}

@article{costanzo2011charting,
  title={Charting the genetic interaction map of a cell},
  author={Costanzo, Michael and Baryshnikova, Anastasia and Myers, Chad L and Andrews, Brenda and Boone, Charles},
  journal={Current opinion in biotechnology},
  volume={22},
  number={1},
  pages={66--74},
  year={2011},
  publisher={Elsevier}
}

@article{bank2015systematic,
  title={A systematic survey of an intragenic epistatic landscape},
  author={Bank, Claudia and Hietpas, Ryan T and Jensen, Jeffrey D and Bolon, Daniel NA},
  journal={Molecular biology and evolution},
  volume={32},
  number={1},
  pages={229--238},
  year={2015},
  publisher={Oxford University Press}
}

@article{court2015lower,
  title={Lower glycolysis carries a higher flux than any biochemically possible alternative},
  author={Court, Steven J and Waclaw, Bartlomiej and Allen, Rosalind J},
  journal={Nature Communications},
  volume={6},
  year={2015},
  publisher={Nature Publishing Group}
}

@article{orlenko2017characterizing,
  title={Characterizing the roles of changing population size and selection on the evolution of flux control in metabolic pathways},
  author={Orlenko, Alena and Chi, Peter B and Liberles, David A},
  journal={BMC evolutionary biology},
  volume={17},
  number={1},
  pages={117},
  year={2017},
  publisher={BioMed Central}
}

@article{chi2018new,
  title={A new parameter-rich structure-aware mechanistic model for amino acid substitution during evolution},
  author={Chi, Peter B and Kim, Dohyup and Lai, Jason K and Bykova, Nadia and Weber, Claudia C and Kubelka, Jan and Liberles, David A},
  journal={Proteins: Structure, Function, and Bioinformatics},
  volume={86},
  number={2},
  pages={218--228},
  year={2018},
  publisher={Wiley Online Library}
}

@article{wilke2003compensatory,
  title={Compensatory mutations cause excess of antagonistic epistasis in RNA secondary structure folding},
  author={Wilke, Claus O and Lenski, Richard E and Adami, Christoph},
  journal={BMC Evolutionary Biology},
  volume={3},
  number={1},
  pages={3},
  year={2003},
  publisher={BioMed Central}
}


@article{gong2013stability,
  title={Stability-mediated epistasis constrains the evolution of an influenza protein},
  author={Gong, Lizhi Ian and Suchard, Marc A and Bloom, Jesse D},
  journal={Elife},
  volume={2},
  year={2013},
  publisher={eLife Sciences Publications, Ltd}
}

@article{weinreich2005perspective,
  title={Perspective: sign epistasis and genetic constraint on evolutionary trajectories},
  author={Weinreich, Daniel M and Watson, Richard A and Chao, Lin},
  journal={Evolution},
  volume={59},
  number={6},
  pages={1165--1174},
  year={2005},
  publisher={BioOne}
}

@article{poelwijk2007empirical,
  title={Empirical fitness landscapes reveal accessible evolutionary paths},
  author={Poelwijk, Frank J and Kiviet, Daniel J and Weinreich, Daniel M and Tans, Sander J},
  journal={Nature},
  volume={445},
  number={7126},
  pages={383},
  year={2007},
  publisher={Nature Publishing Group}
}

@article{poelwijk2011reciprocal,
  title={Reciprocal sign epistasis is a necessary condition for multi-peaked fitness landscapes},
  author={Poelwijk, Frank J and T{\u{a}}nase-Nicola, Sorin and Kiviet, Daniel J and Tans, Sander J},
  journal={Journal of theoretical biology},
  volume={272},
  number={1},
  pages={141--144},
  year={2011},
  publisher={Elsevier}
}

@article{kauffman1987towards,
  title={Towards a general theory of adaptive walks on rugged landscapes},
  author={Kauffman, Stuart and Levin, Simon},
  journal={Journal of theoretical Biology},
  volume={128},
  number={1},
  pages={11--45},
  year={1987},
  publisher={Elsevier}
}

@article{kingman1978simple,
  title={A simple model for the balance between selection and mutation},
  author={Kingman, John FC},
  journal={Journal of Applied Probability},
  volume={15},
  number={1},
  pages={1--12},
  year={1978},
  publisher={Cambridge University Press}
}

@article{aita2000analysis,
  title={Analysis of a local fitness landscape with a model of the rough Mt. Fuji-type landscape: Application to prolyl endopeptidase and thermolysin},
  author={Aita, Takuyo and Uchiyama, Hidefumi and Inaoka, Tetsuya and Nakajima, Motowo and Kokubo, Toshio and Husimi, Yuzuru},
  journal={Biopolymers},
  volume={54},
  number={1},
  pages={64--79},
  year={2000},
  publisher={Wiley Online Library}
}

@article{neidhart2014adaptation,
  title={Adaptation in tunably rugged fitness landscapes: the rough Mount Fuji model},
  author={Neidhart, Johannes and Szendro, Ivan G and Krug, Joachim},
  journal={Genetics},
  volume={198},
  number={2},
  pages={699--721},
  year={2014},
  publisher={Genetics Soc America}
}

@article{szendro2013quantitative,
  title={Quantitative analyses of empirical fitness landscapes},
  author={Szendro, Ivan G and Schenk, Martijn F and Franke, Jasper and Krug, Joachim and De Visser, J Arjan GM},
  journal={Journal of Statistical Mechanics: Theory and Experiment},
  volume={2013},
  number={01},
  pages={P01005},
  year={2013},
  publisher={IOP Publishing}
}

@article{ferretti2016measuring,
  title={Measuring epistasis in fitness landscapes: The correlation of fitness effects of mutations},
  author={Ferretti, Luca and Schmiegelt, Benjamin and Weinreich, Daniel and Yamauchi, Atsushi and Kobayashi, Yutaka and Tajima, Fumio and Achaz, Guillaume},
  journal={Journal of theoretical biology},
  volume={396},
  pages={132--143},
  year={2016},
  publisher={Elsevier}
}

@article{jones2014epistasis,
  title={Epistasis and natural selection shape the mutational architecture of complex traits},
  author={Jones, Adam G and B{\"u}rger, Reinhard and Arnold, Stevan J},
  journal={Nature communications},
  volume={5},
  pages={3709},
  year={2014},
  publisher={Nature Publishing Group}
}

@article{tenaillon2014utility,
  title={The utility of Fisher's geometric model in evolutionary genetics},
  author={Tenaillon, O},
  journal={Annual review of ecology, evolution, and systematics},
  volume={45},
  pages={179--201},
  year={2014},
  publisher={Annual Reviews}
}

@article{blanquart2014properties,
  title={Properties of selected mutations and genotypic landscapes under Fisher's geometric model},
  author={Blanquart, Fran{\c{c}}ois and Achaz, Guillaume and Bataillon, Thomas and Tenaillon, Olivier},
  journal={Evolution},
  volume={68},
  number={12},
  pages={3537--3554},
  year={2014},
  publisher={Wiley Online Library}
}

@article{bendixsen2017negative,
  title={Negative Epistasis in Experimental RNA Fitness Landscapes},
  author={Bendixsen, Devin P and {\O}stman, Bj{\o}rn and Hayden, Eric J},
  journal={Journal of molecular evolution},
  volume={85},
  number={5-6},
  pages={159--168},
  year={2017},
  publisher={Springer}
}

@article{blanquart2016epistasis,
  title={Epistasis and the structure of fitness landscapes: are experimental fitness landscapes compatible with Fisher’s geometric model?},
  author={Blanquart, Fran{\c{c}}ois and Bataillon, Thomas},
  journal={Genetics},
  volume={203},
  number={2},
  pages={847--862},
  year={2016},
  publisher={Genetics Soc America}
}

@article{gerstein2012parallel,
  title={Parallel genetic changes and nonparallel gene--environment interactions characterize the evolution of drug resistance in yeast},
  author={Gerstein, Aleeza C and Lo, Dara S and Otto, Sarah P},
  journal={Genetics},
  volume={192},
  number={1},
  pages={241--252},
  year={2012},
  publisher={Genetics Soc America}
}

@article{orlenko2016selection,
  title={Selection on metabolic pathway function in the presence of mutation-selection-drift balance leads to rate-limiting steps that are not evolutionarily stable},
  author={Orlenko, Alena and Teufel, Ashley I and Chi, Peter B and Liberles, David A},
  journal={Biology direct},
  volume={11},
  number={1},
  pages={31},
  year={2016},
  publisher={BioMed Central}
}

@article{mccandlish2011visualizing,
  title={Visualizing fitness landscapes},
  author={McCandlish, David M},
  journal={Evolution},
  volume={65},
  number={6},
  pages={1544--1558},
  year={2011},
  publisher={Wiley Online Library}
}

@article{gavrilets1997percolation,
  title={Percolation on the fitness hypercube and the evolution of reproductive isolation},
  author={Gavrilets, Sergey and Gravner, Janko},
  journal={Journal of theoretical biology},
  volume={184},
  number={1},
  pages={51--64},
  year={1997},
  publisher={Elsevier}
}

@article{kaplan2008end,
  title={The end of the adaptive landscape metaphor?},
  author={Kaplan, Jonathan},
  journal={Biology \& Philosophy},
  volume={23},
  number={5},
  pages={625--638},
  year={2008},
  publisher={Springer}
}


@article{schumer2014high,
  title={High-resolution mapping reveals hundreds of genetic incompatibilities in hybridizing fish species},
  author={Schumer, M. and Cui, R. and Powell, D. and Dresner, R. and Rosenthal, G. and Andolfatto, P.},
  journal={Elife},
  volume={3},
  year={2014},
  publisher={eLife Sciences Publications, Ltd}
}

@article{ghenu2018conflict,
author = {Ghenu Ana‐Hermina and Blanckaert Alexandre and Butlin Roger K. and Kulmuni Jonna and Bank Claudia},
title = {Conflict between heterozygote advantage and hybrid incompatibility in haplodiploids (and sex chromosomes)},
journal = {Molecular Ecology},
year={2018},
keywords = {epistasis, fitness landscape, haplodiploidy, heterosis, hybridization, speciation},
doi = {10.1111/mec.14482},
url = {https://onlinelibrary.wiley.com/doi/abs/10.1111/mec.14482},
eprint = {https://onlinelibrary.wiley.com/doi/pdf/10.1111/mec.14482},
abstract = {Abstract In many diploid species, the sex chromosomes play a special role in mediating reproductive isolation. In haplodiploids, where females are diploid and males haploid, the whole genome behaves similarly to the X/Z chromosomes of diploids. Therefore, haplodiploid systems can serve as a model for the role of sex chromosomes in speciation and hybridization. A previously described population of Finnish Formica wood ants displays genome‐wide signs of ploidally and sexually antagonistic selection resulting from hybridization. Here, hybrid females have increased survivorship but hybrid males are inviable. To understand how the unusual hybrid population may be maintained, we developed a mathematical model with hybrid incompatibility, female heterozygote advantage, recombination and assortative mating. The rugged fitness landscape resulting from the co‐occurrence of heterozygote advantage and hybrid incompatibility results in a sexual conflict in haplodiploids, which is caused by the ploidy difference. Thus, whereas heterozygote advantage always promotes long‐term polymorphism in diploids, we find various outcomes in haplodiploids in which the population stabilizes either in favour of males, females or via maximizing the number of introgressed individuals. We discuss these outcomes with respect to the potential long‐term fate of the Finnish wood ant population and provide approximations for the extension of the model to multiple incompatibilities. Moreover, we highlight the general implications of our results for speciation and hybridization in haplodiploids versus diploids and how the described fitness relationships could contribute to the outstanding role of sex chromosomes as hotspots of sexual antagonism and genes involved in speciation.}
}

@article{cushman2016spatially,
  title={Spatially Heterogeneous Environmental Selection Strengthens Evolution of Reproductively Isolated Populations in a Dobzhansky--Muller System of Hybrid Incompatibility},
  author={Cushman, Samuel A and Landguth, Erin L},
  journal={Frontiers in genetics},
  volume={7},
  pages={209},
  year={2016},
  publisher={Frontiers}
}

@article{moyle2008comparative,
  title={Comparative genetics of hybrid incompatibility: sterility in two Solanum species crosses},
  author={Moyle, Leonie C and Nakazato, Takuya},
  journal={Genetics},
  volume={179},
  number={3},
  pages={1437--1453},
  year={2008},
  publisher={Genetics Soc America}
}

@article{kondrashov2002dobzhansky,
  title={Dobzhansky--Muller incompatibilities in protein evolution},
  author={Kondrashov, Alexey S and Sunyaev, Shamil and Kondrashov, Fyodor A},
  journal={Proceedings of the National Academy of Sciences},
  volume={99},
  number={23},
  pages={14878--14883},
  year={2002},
  publisher={National Acad Sciences}
}

@article{li2013toward,
  title={Toward Genome-Wide Identification of Bateson--Dobzhansky--Muller Incompatibilities in Yeast: A Simulation Study},
  author={Li, Chuan and Wang, Zhi and Zhang, Jianzhi},
  journal={Genome biology and evolution},
  volume={5},
  number={7},
  pages={1261--1272},
  year={2013},
  publisher={Oxford University Press}
}

@article{stewart2013testing,
  title={Testing for intraspecific postzygotic isolation between cryptic lineages of Pseudacris crucifer},
  author={Stewart, Kathryn A and Lougheed, Stephen C},
  journal={Ecology and evolution},
  volume={3},
  number={14},
  pages={4621--4630},
  year={2013},
  publisher={Wiley Online Library}
}

@article{gavrilets1998rapid,
  title={Rapid parapatric speciation on holey adaptive landscapes},
  author={Gavrilets, Sergey and Hai, Li and Vose, Michael D},
  journal={Proceedings of the Royal Society of London B: Biological Sciences},
  volume={265},
  number={1405},
  pages={1483--1489},
  year={1998},
  publisher={The Royal Society}
}

@article{gavrilets1999dynamical,
  title={A dynamical theory of speciation on holey adaptive landscapes},
  author={Gavrilets, Sergey},
  journal={The American Naturalist},
  volume={154},
  number={1},
  pages={1--22},
  year={1999},
  publisher={The University of Chicago Press}
}

@article{orr1999evolutionary,
  title={The evolutionary genetics of adaptation: a simulation study},
  author={Orr, H Allen},
  journal={Genetics Research},
  volume={74},
  number={3},
  pages={207--214},
  year={1999},
  publisher={Cambridge University Press}
}

@article{gordo2012evolution,
  title={Evolution of clonal populations approaching a fitness peak},
  author={Gordo, Isabel and Campos, Paulo RA},
  journal={Biology letters},
  pages={rsbl20120239},
  year={2012},
  publisher={The Royal Society}
}

@article{martin2013multiple,
  title={Multiple fitness peaks on the adaptive landscape drive adaptive radiation in the wild},
  author={Martin, C. and Wainwright, P.},
  journal={Science},
  volume={339},
  number={6116},
  pages={208--211},
  year={2013},
  publisher={American Association for the Advancement of Science}
}

@article{keagy2016male,
  title={Male competition fitness landscapes predict both forward and reverse speciation},
  author={Keagy, Jason and Lettieri, Liliana and Boughman, Janette W},
  journal={Ecology letters},
  volume={19},
  number={1},
  pages={71--80},
  year={2016},
  publisher={Wiley Online Library}
}

@article{perfeito2014rates,
  title={Rates of fitness decline and rebound suggest pervasive epistasis},
  author={Perfeito, L and Sousa, A and Bataillon, T and Gordo, I},
  journal={Evolution},
  volume={68},
  number={1},
  pages={150--162},
  year={2014},
  publisher={Wiley Online Library}
}

@article{kauffman1989nk,
  title={The NK model of rugged fitness landscapes and its application to maturation of the immune response},
  author={Kauffman, Stuart A and Weinberger, Edward D},
  journal={Journal of theoretical biology},
  volume={141},
  number={2},
  pages={211--245},
  year={1989},
  publisher={Elsevier}
}

@article{kryazhimskiy2016posteriori,
  title={A Posteriori Integration of Probabilities. Elementary Theory},
  author={Kryazhimskiy, Arkady Viktorovich},
  journal={Theory of Probability \& Its Applications},
  volume={60},
  number={1},
  pages={62--87},
  year={2016},
  publisher={SIAM}
}

@article{neidhart2011adaptive,
  title={Adaptive walks and extreme value theory},
  author={Neidhart, Johannes and Krug, Joachim},
  journal={Physical review letters},
  volume={107},
  number={17},
  pages={178102},
  year={2011},
  publisher={APS}
}

@article{nowak2015analysis,
  title={Analysis of adaptive walks on NK fitness landscapes with different interaction schemes},
  author={Nowak, Stefan and Krug, Joachim},
  journal={Journal of Statistical Mechanics: Theory and Experiment},
  volume={2015},
  number={6},
  pages={P06014},
  year={2015},
  publisher={IOP Publishing}
}

@article{hansen2001modeling,
  title={Modeling genetic architecture: a multilinear theory of gene interaction},
  author={Hansen, Thomas F and Wagner, G{\"u}nter P},
  journal={Theoretical population biology},
  volume={59},
  number={1},
  pages={61--86},
  year={2001},
  publisher={Elsevier}
}

@article{matuszewski2015catch,
  title={Catch me if you can: adaptation from standing genetic variation to a moving phenotypic optimum},
  author={Matuszewski, Sebastian and Hermisson, Joachim and Kopp, Michael},
  journal={Genetics},
  volume={200},
  number={4},
  pages={1255--1274},
  year={2015},
  publisher={Genetics Soc America}
}

@Article{gruner1996analysisI,
author="Gr{\"u}ner, W.
and Giegerich, R.
and Strothmann, D.
and Reidys, C.
and Weber, J.
and Hofacker, I. L.
and Stadler, P. F.
and Schuster, P.",
title="Analysis of RNA sequence structure maps by exhaustive enumeration I. Neutral networks",
journal="Monatshefte f{\"u}r Chemie / Chemical Monthly",
year="1996",
month="Apr",
day="01",
volume="127",
number="4",
pages="355--374",
abstract="Global relations between RNA sequences and secondary structures are understood as mappings from sequence space into shape space. These mappings are investigated by exhaustive folding of allGC andAU sequences with chain lengths up to 30. The computed structural data are evaluated through exhaustive enumeration and used as an exact reference for testing analytical results derived from mathematical models and sampling based on statistical methods. Several new concepts of RNA sequence to secondary structure mappings are investigated, among them that ofneutral networks (being sets of sequences folding into the same structure). Exhaustive enumeration allows to test several previously suggested relations: the number of (minimum free energy) secondary structures as a function of the chain length as well as the frequency distribution of structures at constant chain length (commonly resulting in generalized forms ofZipf's law).",
issn="1434-4475",
doi="10.1007/BF00810881",
url="https://doi.org/10.1007/BF00810881"
}

@article{gruner1996analysisII,
  title={Analysis of RNA sequence structure maps by exhaustive enumeration II. Structures of neutral networks and shape space covering},
  author={Gr{\"u}ner, Walter and Giegerich, Robert and Strothmann, Dirk and Reidys, Christian and Weber, Jacqueline and Hofacker, Ivo L and Stadler, Peter F and Schuster, Peter},
  journal={Monatshefte f{\"u}r Chemie/Chemical Monthly},
  volume={127},
  number={4},
  pages={375--389},
  year={1996},
  publisher={Springer}
}

@article{huang2014mechanistic,
  title={A mechanistic stress model of protein evolution accounts for site-specific evolutionary rates and their relationship with packing density and flexibility},
  author={Huang, Tsun-Tsao and del Valle Marcos, Mar{\'\i}a Laura and Hwang, Jenn-Kang and Echave, Julian},
  journal={BMC evolutionary biology},
  volume={14},
  number={1},
  pages={78},
  year={2014},
  publisher={BioMed Central}
}

@article{grahnen2011biophysical,
  title={Biophysical and structural considerations for protein sequence evolution},
  author={Grahnen, Johan A and Nandakumar, Priyanka and Kubelka, Jan and Liberles, David A},
  journal={BMC evolutionary biology},
  volume={11},
  number={1},
  pages={361},
  year={2011},
  publisher={BioMed Central}
}

@article{ho2016adaptive,
  title={Adaptive genetic robustness of Escherichia coli metabolic fluxes},
  author={Ho, Wei-Chin and Zhang, Jianzhi},
  journal={Molecular biology and evolution},
  volume={33},
  number={5},
  pages={1164--1176},
  year={2016},
  publisher={Oxford University Press}
}

@article{blanckaert2018limits,
  title={{The limits to parapatric speciation II: Strengthening a preexisting genetic barrier to gene flow in parapatry}},
  author={Blanckaert, A. and Hermisson, J.},
  journal={Genetics},
  volume={209},
  number={1},
  pages={241--254},
  year={2018},
  publisher={Genetics}
}

@article{todesco2016hybridization,
  title={Hybridization and extinction},
  author={Todesco, M. and Pascual, M. and Owens, G. and Ostevik, K. and Moyers, B. and H{\"u}bner, S. and Heredia, S. and Hahn, M. and Caseys, C. and Bock, D. and others},
  journal={Evolutionary Applications},
  volume={9},
  number={7},
  pages={892--908},
  year={2016},
  publisher={Wiley Online Library}
}

@article{gross2004ecological,
  title={The ecological genetics of homoploid hybrid speciation},
  author={Gross, B. and Rieseberg, L.},
  journal={Journal of heredity},
  volume={96},
  number={3},
  pages={241--252},
  year={2004},
  publisher={Oxford University Press}
}

@article{leducq2016speciation,
  title={Speciation driven by hybridization and chromosomal plasticity in a wild yeast},
  author={Leducq, J. and Nielly-Thibault, L. and Charron, G. and Eberlein, C. and Verta, J. and Samani, P. and Sylvester, K. and Hittinger, C. and Bell, G. and Landry, C.},
  journal={Nature Microbiology},
  volume={1},
  number={1},
  pages={15003},
  year={2016},
  publisher={Nature Publishing Group}
}

@article{greig2002hybrid,
  title={Hybrid speciation in experimental populations of yeast},
  author={Greig, D. and Louis, E. and Borts, R. and Travisano, M.},
  journal={Science},
  volume={298},
  number={5599},
  pages={1773--1775},
  year={2002},
  publisher={American Association for the Advancement of Science}
}

@article{blanckaert2018search,
    author = {Blanckaert, Alexandre AND Bank, Claudia},
    journal = {PLOS Genetics},
    publisher = {Public Library of Science},
    title = {In search of the Goldilocks zone for hybrid speciation},
    year = {2018},
    month = {09},
    volume = {14},
    pages = {1-23},
    number = {9},
}

@article{kawecki2004conceptual,
  title={Conceptual issues in local adaptation},
  author={Kawecki, Tadeusz J and Ebert, Dieter},
  journal={Ecology letters},
  volume={7},
  number={12},
  pages={1225--1241},
  year={2004},
  publisher={Wiley Online Library}
}

@article{rosser2019geographic,
  title={Geographic contrasts between pre-and postzygotic barriers are consistent with reinforcement in Heliconius butterflies},
  author={Rosser, Neil and Queste, Lucie M and Cama, Bruna and Edelman, Nathaniel B and Mann, Florian and Mori Pezo, Ronald and Morris, Jake and Segami, Carolina and Velado, Patricia and Schulz, Stefan and others},
  journal={Evolution},
  volume={73},
  number={9},
  pages={1821--1838},
  year={2019},
  publisher={Wiley Online Library}
}

@article{butlin2018coupling,
  title={Coupling, reinforcement, and speciation},
  author={Butlin, Roger K and Smadja, Carole M},
  journal={The American Naturalist},
  volume={191},
  number={2},
  pages={155--172},
  year={2018},
  publisher={University of Chicago Press Chicago, IL}
}

@article{feder2014genome,
  title={Genome-wide congealing and rapid transitions across the speciation continuum during speciation with gene flow},
  author={Feder, J. and Nosil, P. and Wacholder, A. and Egan, S. and Berlocher, S. and Flaxman, S.},
  journal={Journal of Heredity},
  volume={105},
  number={S1},
  pages={810--820},
  year={2014},
  publisher={Oxford University Press}
}

@misc{mathematica,
  author = {{Wolfram Research, Inc.}},
  title = {Mathematica v. 10.4.1.0},
  note = {https://www.wolfram.com},
  year = {2016},
  publisher = {{Wolfram Research, Inc.}},
  howpublished   = {Champaign, Illinois, USA.}
}

@article{powell2020natural,
  title={Natural hybridization reveals incompatible alleles that cause melanoma in swordtail fish},
  author={Powell, D. and Garc{\'\i}a-Olaz{\'a}bal, M. and Keegan, M. and Reilly, P. and Du, K. and D{\'\i}az-Loyo, A. and Banerjee, S. and Blakkan, D. and Reich, D. and Andolfatto, P. and others},
  journal={Science},
  volume={368},
  number={6492},
  pages={731--736},
  year={2020},
  publisher={American Association for the Advancement of Science}
}

@article{brideau2006two,
  title={{Two Dobzhansky-Muller genes interact to cause hybrid lethality in \emph{Drosophila}}},
  author={Brideau, N. and Flores, H. and Wang, J. and Maheshwari, S. and Wang, X. and Barbash, D.},
  journal={Science},
  volume={314},
  number={5803},
  pages={1292--1295},
  year={2006},
  publisher={American Association for the Advancement of Science}
}

@article{matute2014fine,
  title={{Fine mapping of dominant X-linked incompatibility alleles in \emph{Drosophila} hybrids}},
  author={Matute, Daniel R and Gavin-Smyth, Jackie},
  journal={PLoS Genet},
  volume={10},
  number={4},
  pages={e1004270},
  year={2014},
  publisher={Public Library of Science}
}

@article{schumer2016determining,
  title={Determining epistatic selection in admixed populations},
  author={Schumer, M. and Brandvain, Y.},
  journal={Molecular Ecology},
  volume={25},
  number={11},
  pages={2577--2591},
  year={2016},
  publisher={Wiley Online Library}
}

@article{mangin2012novel,
  title={Novel measures of linkage disequilibrium that correct the bias due to population structure and relatedness},
  author={Mangin, Brigitte and Siberchicot, Aur{\'e}lie and Nicolas, S and Doligez, Agnes and This, Patrice and Cierco-Ayrolles, Christine},
  journal={Heredity},
  volume={108},
  number={3},
  pages={285--291},
  year={2012},
  publisher={Nature Publishing Group}
}

@article{blanckaert2020limits,
title={{The limits to parapatric speciation 3: Evolution of strong reproductive isolation in presence of gene flow despite limited ecological differentiation.}},
author={Blanckaert, A. and Bank, C. and Hermisson, J.},
journal={Philosophical Transactions of the Royal Society of London. Series B, Biological Sciences},
volume={375},
number={1806},
year={2020}
}

@article{forejt1974genetic,
  title={Genetic studies on male sterility of hybrids between laboratory and wild mice (Mus musculus L.)},
  author={Forejt, Jiri and Iv{\'a}nyi, Pavol},
  journal={Genetics Research},
  volume={24},
  number={2},
  pages={189--206},
  year={1974},
  publisher={Cambridge University Press}
}

@article{mihola2009mouse,
  title={A mouse speciation gene encodes a meiotic histone H3 methyltransferase},
  author={Mihola, O. and Trachtulec, Z. and Vlcek, C. and Schimenti, J. and Forejt, J.},
  journal={Science},
  volume={323},
  number={5912},
  pages={373--375},
  year={2009},
  publisher={American Association for the Advancement of Science}
}

@article{davies2016re,
  title={Re-engineering the zinc fingers of PRDM9 reverses hybrid sterility in mice},
  author={Davies, Benjamin and Hatton, Edouard and Altemose, Nicolas and Hussin, Julie G and Pratto, Florencia and Zhang, Gang and Hinch, Anjali Gupta and Moralli, Daniela and Biggs, Daniel and Diaz, Rebeca and others},
  journal={Nature},
  volume={530},
  number={7589},
  pages={171--176},
  year={2016},
  publisher={Nature Publishing Group}
}

@article{phadnis2009single,
  title={{A single gene causes both male sterility and segregation distortion in \emph{Drosophila} hybrids}},
  author={Phadnis, Nitin and Orr, H Allen},
  journal={science},
  volume={323},
  number={5912},
  pages={376--379},
  year={2009},
  publisher={American Association for the Advancement of Science}
}

@article{arnegard2014genetics,
  title={Genetics of ecological divergence during speciation},
  author={Arnegard, Matthew E and McGee, Matthew D and Matthews, Blake and Marchinko, Kerry B and Conte, Gina L and Kabir, Sahriar and Bedford, Nicole and Bergek, Sara and Chan, Yingguang Frank and Jones, Felicity C and others},
  journal={Nature},
  volume={511},
  number={7509},
  pages={307--311},
  year={2014},
  publisher={Nature Publishing Group}
}

@article{matute2014fine,
  title={{Fine mapping of dominant X-linked incompatibility alleles in \emph{Drosophila} hybrids}},
  author={Matute, Daniel R and Gavin-Smyth, Jackie},
  journal={PLoS Genet},
  volume={10},
  number={4},
  pages={e1004270},
  year={2014},
  publisher={Public Library of Science}
}

@article{sherman2014interspecific,
  title={Interspecific tests of allelism reveal the evolutionary timing and pattern of accumulation of reproductive isolation mutations},
  author={Sherman, Natasha A and Victorine, Anna and Wang, Richard J and Moyle, Leonie C},
  journal={PLoS Genet},
  volume={10},
  number={9},
  pages={e1004623},
  year={2014},
  publisher={Public Library of Science}
}

@article{haller2019slim,
  title={{SLiM 3: Forward genetic simulations beyond the Wright--Fisher model}},
  author={Haller, B. and Messer, P.},
  journal={Molecular biology and evolution},
  volume={36},
  number={3},
  pages={632--637},
  year={2019},
  publisher={Oxford University Press}
}

@article{phadnis2011genetic,
  title={{Genetic architecture of male sterility and segregation distortion in \emph{Drosophila pseudoobscura} Bogota--USA hybrids}},
  author={Phadnis, Nitin},
  journal={Genetics},
  volume={189},
  number={3},
  pages={1001--1009},
  year={2011},
  publisher={Genetics Soc America}
}

@article{foll2015wfabc,
  title={{WFABC: a Wright--Fisher ABC-based approach for inferring effective population sizes and selection coefficients from time-sampled data}},
  author={Foll, M. and Shim, H. and Jensen, J.},
  journal={Molecular ecology resources},
  volume={15},
  number={1},
  pages={87--98},
  year={2015},
  publisher={Wiley Online Library}
}

@article{franssen2017uncovering,
  title={Uncovering the genetic signature of quantitative trait evolution with replicated time series data},
  author={Franssen, S. and Kofler, R. and Schl{\"o}tterer, C.},
  journal={Heredity},
  volume={118},
  number={1},
  pages={42--51},
  year={2017},
  publisher={Nature Publishing Group}
}

@article{chen2019assessment,
  title={An assessment of true and false positive detection rates of stepwise epistatic model selection as a function of sample size and number of markers},
  author={Chen, Angela H and Ge, Weihao and Metcalf, William and Jakobsson, Eric and Mainzer, Liudmila Sergeevna and Lipka, Alexander E},
  journal={Heredity},
  volume={122},
  number={5},
  pages={660--671},
  year={2019},
  publisher={Nature Publishing Group}
}

@article{beissinger2016using,
  title={Using the variability of linkage disequilibrium between subpopulations to infer sweeps and epistatic selection in a diverse panel of chickens},
  author={Beissinger, T. and Gholami, M. and Erbe, M. and Weigend, S. and Weigend, A. and De Leon, N. and Gianola, D. and Simianer, H.},
  journal={Heredity},
  volume={116},
  number={2},
  pages={158--166},
  year={2016},
  publisher={Nature Publishing Group}
}

@article{id2019screening,
  title={Screening for epistatic selection signatures: A simulation study},
  author={Id-Lahoucine, S and Molina, A and C{\'a}novas, A and Casellas, J},
  journal={Scientific reports},
  volume={9},
  number={1},
  pages={1--5},
  year={2019},
  publisher={Nature Publishing Group}
}

@article{ohta1982linkageA,
  title={Linkage disequilibrium due to random genetic drift in finite subdivided populations},
  author={Ohta, T.},
  journal={Proceedings of the National Academy of Sciences},
  volume={79},
  number={6},
  pages={1940--1944},
  year={1982},
  publisher={National Acad Sciences}
}

@article{ohta1982linkageB,
  title={Linkage disequilibrium with the island model},
  author={Ohta, T.},
  journal={Genetics},
  volume={101},
  number={1},
  pages={139--155},
  year={1982},
  publisher={Genetics Soc America}
}

@article{wright1938distribution,
  title={The distribution of gene frequencies under irreversible mutation},
  author={Wright, S.},
  journal={Proceedings of the National Academy of Sciences of the United States of America},
  volume={24},
  number={7},
  pages={253},
  year={1938},
  publisher={National Academy of Sciences}
}


@article{dobzhansky1937genetic,
  title={Genetic nature of species differences},
  author={Dobzhansky, T.},
  journal={The American Naturalist},
  volume={71},
  number={735},
  pages={404--420},
  year={1937},
  publisher={Science Press}
}

@article{maheshwari2011genetics,
  title={The genetics of hybrid incompatibilities},
  author={Maheshwari, S. and Barbash, D.},
  journal={Annual review of genetics},
  volume={45},
  pages={331--355},
  year={2011},
  publisher={Annual Reviews}
}

@article{satyaki2014hmr,
  title={{The \emph{Hmr} and \emph{Lhr} hybrid incompatibility genes suppress a broad range of heterochromatic repeats}},
  author={Satyaki, P. and Cuykendall, T. and Wei, K. and Brideau, N. and Kwak, H. and Aruna, S. and Ferree, P. and Ji, S. and Barbash, D.},
  journal={PLoS Genet},
  volume={10},
  number={3},
  pages={e1004240},
  year={2014},
  publisher={Public Library of Science}
}

@article{lu2020oncogenic,
  title={{Oncogenic allelic interaction in \emph{Xiphophorus} highlights hybrid incompatibility}},
  author={Lu, Y. and Sandoval, A. and Voss, S. and Lai, Z. and Kneitz, S. and Boswell, W. and Boswell, M. and Savage, M. and Walter, C. and Warren, W. and others},
  journal={Proceedings of the National Academy of Sciences},
  volume={117},
  number={47},
  pages={29786--29794},
  year={2020},
  publisher={National Acad Sciences}
}

@article{bozdag2021breaking,
  title={Breaking a species barrier by enabling hybrid recombination},
  author={Bozdag, O. and Ono, J. and Denton, J. and Karakoc, E. and Hunter, N. and Leu, J. and Greig, D.},
  journal={Current Biology},
  volume={31},
  number={4},
  pages={R180--R181},
  year={2021},
  publisher={Elsevier}
}

@article{payseur2010using,
  title={Using differential introgression in hybrid zones to identify genomic regions involved in speciation},
  author={Payseur, B.},
  journal={Molecular Ecology Resources},
  volume={10},
  number={5},
  pages={806--820},
  year={2010},
  publisher={Wiley Online Library}
}

@article{payseur2016genomic,
  title={A genomic perspective on hybridization and speciation},
  author={Payseur, B. and Rieseberg, L.},
  journal={Molecular ecology},
  volume={25},
  number={11},
  pages={2337--2360},
  year={2016},
  publisher={Wiley Online Library}
}

@article{porter1997pontia,
  title={{The \emph{Pontia Daplidice-Edusa} hybrid zone in northwestern Italy}},
  author={Porter, A. and Wenger, R. and Geiger, H. and Scholl, A. and Shapiro, A.},
  journal={Evolution},
  volume={51},
  number={5},
  pages={1561--1573},
  year={1997},
  publisher={Wiley Online Library}
}

@article{szymura1986genetic,
  title={{Genetic analysis of a hybrid zone between the fire-bellied toads, \emph{Bombina bombina} and \emph{B. variegata}, near Cracow in southern Poland}},
  author={Szymura, J. and Barton, N.},
  journal={Evolution},
  volume={40},
  number={6},
  pages={1141--1159},
  year={1986},
  publisher={Wiley Online Library}
}

@article{rieseberg1999hybrid,
  title={Hybrid zones and the genetic architecture of a barrier to gene flow between two sunflower species},
  author={Rieseberg, L. and Whitton, J. and Gardner, K.},
  journal={Genetics},
  volume={152},
  number={2},
  pages={713--727},
  year={1999},
  publisher={Oxford University Press}
}

@article{gompert2009powerful,
  title={A powerful regression-based method for admixture mapping of isolation across the genome of hybrids},
  author={Gompert, Z. and Buerkle, A.},
  journal={Molecular Ecology},
  volume={18},
  number={6},
  pages={1207--1224},
  year={2009},
  publisher={Wiley Online Library}
}

@article{gompert2011bayesian,
  title={Bayesian estimation of genomic clines},
  author={Gompert, Z. and Buerkle, A.},
  journal={Molecular Ecology},
  volume={20},
  number={10},
  pages={2111--2127},
  year={2011},
  publisher={Wiley Online Library}
}

@article{payseur2005signatures,
  title={Signatures of reproductive isolation in patterns of single nucleotide diversity across inbred strains of mice},
  author={Payseur, B. and Hoekstra, H.},
  journal={Genetics},
  volume={171},
  number={4},
  pages={1905--1916},
  year={2005},
  publisher={Oxford University Press}
}

@article{teeter2008genome,
  title={Genome-wide patterns of gene flow across a house mouse hybrid zone},
  author={Teeter, K. and Payseur, B. and Harris, L. and Bakewell, M. and Thibodeau, L. and O’Brien, J. and Krenz, J. and Sans-Fuentes, M. and Nachman, M. and Tucker, P.},
  journal={Genome research},
  volume={18},
  number={1},
  pages={67--76},
  year={2008},
  publisher={Cold Spring Harbor Lab}
}

@article{pool2015mosaic,
  title={{The mosaic ancestry of the \emph{Drosophila} genetic reference panel and the \emph{D.~melanogaster} reference genome reveals a network of epistatic fitness interactions}},
  author={Pool, J.},
  journal={Molecular biology and evolution},
  volume={32},
  number={12},
  pages={3236--3251},
  year={2015},
  publisher={Oxford University Press}
}

@article{smith1974hitch,
  title={The hitch-hiking effect of a favourable gene},
  author={Maynard Smith, J. and Haigh, J.},
  journal={Genetics Research},
  volume={23},
  number={1},
  pages={23--35},
  year={1974},
  publisher={Cambridge University Press}
}

@article{braverman1995hitchhiking,
  title={{The hitchhiking effect on the site frequency spectrum of DNA polymorphisms.}},
  author={Braverman, J. and Hudson, R. and Kaplan, N. and Langley, C. and Stephan, W.},
  journal={Genetics},
  volume={140},
  number={2},
  pages={783--796},
  year={1995},
  publisher={Genetics Soc America}
}

@article{simonsen1995properties,
  title={{Properties of statistical tests of neutrality for DNA polymorphism data.}},
  author={Simonsen, K. and Churchill, G. and Aquadro, C.},
  journal={Genetics},
  volume={141},
  number={1},
  pages={413--429},
  year={1995},
  publisher={Oxford University Press}
}

@article{nielsen2005molecular,
  title={Molecular signatures of natural selection},
  author={Nielsen, R.},
  journal={Annu. Rev. Genet.},
  volume={39},
  pages={197--218},
  year={2005},
  publisher={Annual Reviews}
}

@article{williamson2007localizing,
  title={Localizing recent adaptive evolution in the human genome},
  author={Williamson, S. and Hubisz, M. and Clark, A. and Payseur, B. and Bustamante, C. and Nielsen, R.},
  journal={PLoS Genet},
  volume={3},
  number={6},
  pages={e90},
  year={2007},
  publisher={Public Library of Science}
}

@book{endler1977geographic,
  title={Geographic variation, speciation, and clines},
  author={Endler, J.},
  year={1977},
  publisher={Princeton University Press}
}

@article{wang2015pace,
  title={The pace of hybrid incompatibility evolution in house mice},
  author={Wang, R. and White, M. and Payseur, B.},
  journal={Genetics},
  volume={201},
  number={1},
  pages={229--242},
  year={2015},
  publisher={Oxford University Press}
}

@article{harris2016genetic,
  title={{The genetic cost of Neanderthal introgression}},
  author={Harris, K. and Nielsen, R.},
  journal={Genetics},
  volume={203},
  number={2},
  pages={881--891},
  year={2016},
  publisher={Oxford University Press}
}

@article{cutter2012polymorphic,
  title={{The polymorphic prelude to Bateson--Dobzhansky--Muller incompatibilities}},
  author={Cutter, A.},
  journal={Trends in ecology \& evolution},
  volume={27},
  number={4},
  pages={209--218},
  year={2012},
  publisher={Elsevier}
}

@article{han2014characterizing,
  title={Characterizing bias in population genetic inferences from low-coverage sequencing data},
  author={Han, E. and Sinsheimer, J. and Novembre, J.},
  journal={Molecular biology and evolution},
  volume={31},
  number={3},
  pages={723--735},
  year={2014},
  publisher={Oxford University Press}
}

@article{nielsen2012snp,
  title={{SNP calling, genotype calling, and sample allele frequency estimation from new-generation sequencing data}},
  author={Nielsen, R. and Korneliussen, T. and Albrechtsen, A. and Li, Y. and Wang, J.},
  journal={PloS one},
  volume={7},
  number={7},
  pages={e37558},
  year={2012},
  publisher={Public Library of Science}
}
