# Supplementary material for: Finding Hybrid Incompatibilities Using Genome Sequences from Hybrid Populations
Source: Mol Biol Evol. 2021 Jun 7;38(10):4616–27. doi: 10.1093/molbev/msab168 (PMC8476132; doi:10.1093/molbev/msab168)
Supplement: msab168_Supplementary_Data [file msab168_supplementary_data.zip › Detecting_DMI.tex]

\documentclass[a4paper,11pt]{article}
%\documentclass[a4paper,11pt]{report}
\usepackage[utf8]{inputenc}
%\usepackage{emerald}
\usepackage{lmodern}
\usepackage[utf8]{inputenc}
% \usepackage[english,francais]{babel}
%\usepackage[T1]{fontenc} 
\usepackage{geometry}
\usepackage{graphicx}
\usepackage{tabularx}
\usepackage{caption}
\usepackage{amsmath}
\usepackage{amssymb}
\usepackage{mathrsfs}
\usepackage{indentfirst}
\usepackage{multirow}
\usepackage{array}
\usepackage{fancyhdr}
\usepackage{verbatim}
\usepackage{alltt}
%\usepackage[svgnames,table]{xcolor}
\usepackage{supertabular}
% \usepackage{tocloft}
\usepackage{hyperref}
\usepackage[all]{hypcap}
\usepackage{placeins}
\usepackage{afterpage}
\usepackage[nottoc, notlof, notlot]{tocbibind}
\usepackage{subfigure}
\usepackage{pdfpages}
\usepackage{afterpage}
\usepackage{capt-of}
\usepackage{pdflscape}
\usepackage{setspace}
\usepackage{lineno}
\usepackage{authblk}
\usepackage{xr}
\usepackage{xr-hyper}
\usepackage[authoryear]{natbib}
\usepackage{natbib}
\usepackage{footmisc}
\usepackage{pdflscape}

\widowpenalty=9999 % empeche au maximum la coupure avant la derniere ligne
\clubpenalty=9999  % empeche au maximum la coupure apres la premiere ligne
\raggedbottom       % empeche l'etirement des ressorts verticaux

 \geometry{%
     a4paper,
    body={160mm,255mm},
    left=10mm,
    top=20mm,
      headheight=14pt}
 %    headsep=4mm,
 %    marginparsep=4mm,
 %    marginparwidth=27mm}
 \geometry{bindingoffset=1.5cm}

\makeatletter
\renewcommand{\section}{
   \@startsection%
   {section}%
   {1}%
   {-20pt}%
   {-3.5ex plus -1ex minus -.2ex}%
   {2.3ex plus.2ex}%
   {\sectionfont\Large}}

\renewcommand{\subsection}{
   \@startsection%
   {subsection}%
   {1}%
   {10pt}%
   {-3.5ex plus -1ex minus -.2ex}%
   {2.3ex plus.2ex}%
   {\sectionfont\large}}
	
	
\renewcommand{\subsubsection}{
	\@startsection{subsubsection}{3}{\z@}%
  {3.25ex \@plus 1ex \@minus .2ex}{-1em}{\normalfont\normalsize\bfseries}}
\makeatother


\renewcommand{\thefootnote}{\fnsymbol{footnote}}
%\setlength\linenumbersep{8mm}

\newcommand{\HRule}{\rule{\linewidth}{0.5mm}}
\newcommand{\sectionfont}{%
  \fontencoding{\encodingdefault}%
  \fontfamily{cmr}%
  \fontseries{bx}%
  \fontshape{n}%
  \selectfont}
\newcommand{\ie}{\emph{i.e.}}
\newcommand{\etal}{\textit{et al. }}


%\newcommand{\edit}[1]{\textcolor{blue}{#1}}
%\newcommand{\newedit}[1]{\textcolor{magenta}{#1}}
\newcommand{\edit}[1]{\textcolor{blue}{#1}}
\newcommand{\newedit}[1]{\textcolor{black}{#1}}


\newcommand{\nL}[2]{..,#1_#2}

\newcommand{\legend}[1]{\onehalfspacing \emph{#1}}
\newcommand{\newcaption}[1]{\caption{\onehalfspacing \bf #1}}
\newcommand{\indice}[2]{$\text{#1}_\text{#2}$}
\graphicspath{{Figures/}}


\linenumbers


\onehalfspacing


\title{Finding hybrid incompatibilities using genome sequences from hybrid populations}
\author[1]{Alexandre Blanckaert \thanks{blanckaert.a@gmail.com}}
\author[1]{Bret A. Payseur}
\affil[1]{Laboratory of Genetics, University of Wisconsin-Madison, WI 53706 Madison, United States}


\begin{document}

\begin{flushright}
{\large Article: Methods}	
\end{flushright}

\vspace{3cm}

\begin{center}
{\Large Finding hybrid incompatibilities using genome sequences from hybrid populations}


\vspace{1.5cm}

{\large Alexandre Blanckaert $ ^{*1}$ and Bret A. Payseur $ ^{1}$}

\vspace{1cm}

$ ^{1}$ Laboratory of Genetics, University of Wisconsin-Madison, WI 53706 Madison, United States

\vspace{1cm}

$ ^{*}$ Corresponding author: Alexandre Blanckaert, blanckaert.a@gmail.com

\end{center}

\clearpage
%\input{main_text5.tex}
\input{main_text_final.tex}

\setcitestyle{round,aysep={}}
\bibliographystyle{CSE}
\setcitestyle{round,aysep={}}


%\bibliography{C:/Users/Alex/Dropbox/biblio}
%\bibliography{biblio}
\end{document}
